# Supplementary material for: Evidence of a causal and modifiable relationship between kidney function and circulating trimethylamine N-oxide
Source: Nat Commun. 2023 Sep 20;14:5843. doi: 10.1038/s41467-023-39824-4 (PMC10511707; doi:10.1038/s41467-023-39824-4)
Supplement: Supplementary file 6 — Source Data [file 41467_2023_39824_MOESM6_ESM.xlsx]

## Sheet: Figure 2A
Figure 2A. Explained variance (R^2) of circulating TMAO by ML models per group category in BMIS. We trained extreme gradient-boosted decision tree models using 5-fold cross-validation to predict the Explained Variance (R^2; EV) of each variable group on plasma TMAO in the left-out BMIS participants after 100 iterations. For each of our variable groups and the full model (including all variables) …
Biological parameters - R^2	Clinical parameters - R^2	Demographic parameters - R^2	Drugs - R^2	Dietary parameters - R^2	Microbiome (Functions) - R^2	Serum Metabolomics - R^2	Microbiome - R^2	Clinical Risk Factors - R^2	Urine Metabolomics - R^2	Full model - R^2
0.0946204	0.0355277	0.0969301	0.0373069	0.0430119	0.0146804	0.117406	0.0276586	0.0752521	0.00676937	0.185285
0.0874099	0.0343964	0.104568	0.0450722	0.0526477	0.0157071	0.131897	0.0261246	0.0799693	0.0126001	0.171124
0.0821564	0.040208	0.10282	0.0452854	0.0323647	0.0195884	0.161201	0.0263628	0.0764636	0.0144118	0.17721
0.0636826	0.0332741	0.107786	0.0294374	0.0529862	0.0160517	0.115933	0.0109218	0.0682918	0.0147452	0.193592
0.0649819	0.0363334	0.0988913	0.0342987	0.0524606	0.0183057	0.118641	0.0130253	0.0839057	0.0114649	0.203268
0.0912886	0.0270461	0.102426	0.0403902	0.0513847	0.0182021	0.113736	0.0136251	0.0820651	0.0122758	0.186157
0.0964989	0.0429103	0.105939	0.0420028	0.0483657	0.0142314	0.129828	0.0129123	0.0922876	0.0243535	0.178376
0.0692936	0.0348461	0.110965	0.0282034	0.0566952	0.0205274	0.12614	0.0223784	0.0807488	0.0147863	0.157329
0.0920838	0.0384431	0.108633	0.0269343	0.0424562	0.0139391	0.125899	0.0195531	0.0790601	0.0187129	0.181669
0.0837669	0.0366185	0.105426	0.0404167	0.0426635	0.0161347	0.126544	0.0190764	0.0823644	0.0201906	0.191897
0.0704175	0.0375905	0.095217	0.0225086	0.0527052	0.00486737	0.127112	0.0149052	0.0813584	0.0114173	0.185832
0.0958304	0.0495499	0.0923914	0.0275613	0.0420871	0.0250632	0.154041	0.0200277	0.0818468	0.00867451	0.168461
0.067141	0.0351871	0.0874096	0.0417149	0.0368816	0.014763	0.108528	0.0190477	0.0866881	0.0141076	0.183595
0.075861	0.0438428	0.116113	0.0264804	0.030954	0.0166145	0.13588	0.0127175	0.0762748	0.02168	0.177435
0.0894505	0.0411083	0.108829	0.0364748	0.0330172	0.0187203	0.140249	0.00926895	0.0793946	0.016993	0.192206
0.0741569	0.0314025	0.106052	0.052854	0.0592297	0.0171461	0.12638	0.0237722	0.0729853	0.0185449	0.1976
0.0652698	0.0342898	0.0965883	0.0385913	0.0442111	0.0195746	0.112372	0.0300843	0.0762836	0.0180003	0.151611
0.0724928	0.0420812	0.0991889	0.0325774	0.0337395	0.0248248	0.129791	0.0273089	0.0719471	0.00717306	0.19064
0.071534	0.0281001	0.0950398	0.0461644	0.0334711	0.0252031	0.124243	0.022781	0.0853084	0.0136474	0.191176
0.0743575	0.0368501	0.0967628	0.0410541	0.0270448	0.0189921	0.110513	0.02676	0.0826927	0.0164835	0.187608
0.0840714	0.0447912	0.109132	0.0545242	0.0292193	0.0122438	0.136052	0.0171516	0.0730784	0.0149607	0.179807
0.0796584	0.0263565	0.102829	0.0214085	0.041598	0.0155722	0.0991713	0.0299311	0.0676355	0.0166654	0.210397
0.0723738	0.0345514	0.0929549	0.019172	0.0384665	0.0142055	0.143974	0.0177555	0.0765639	0.0152422	0.158886
0.0824281	0.0400013	0.107962	0.0443068	0.0511173	0.00918358	0.111807	0.034112	0.0696445	0.00521857	0.170704
0.0762283	0.0230186	0.108811	0.0316727	0.0578589	0.0262281	0.123932	0.0109784	0.0847663	0.0100281	0.186291
0.0909472	0.0398176	0.114181	0.0452796	0.0376636	0.0185164	0.114569	0.0278508	0.0844714	0.0174009	0.173444
0.0812677	0.0438769	0.0971111	0.0422999	0.0414056	0.0118098	0.127821	0.0223856	0.0815986	0.0176986	0.195375
0.0821013	0.0326675	0.100972	0.0406394	0.0503559	0.0204373	0.114603	0.0199201	0.0811969	0.0132938	0.186914
0.0650599	0.024796	0.115022	0.0455197	0.0636188	0.0182462	0.126217	0.0127112	0.0809621	0.0153299	0.160723
0.090062	0.0451344	0.109576	0.0393947	0.0385404	0.0147218	0.103482	0.0187481	0.078151	0.00318846	0.16901
0.0773515	0.0399144	0.105729	0.0366847	0.039139	0.0170465	0.12133	0.0173305	0.0858912	0.0138736	0.191413
0.0901679	0.0415569	0.0802393	0.0271967	0.0426618	0.0178666	0.115993	0.0297203	0.0917709	0.00499306	0.189655
0.089981	0.0345433	0.0920939	0.0350586	0.0383548	0.0157537	0.119158	0.0298356	0.0893917	0.0116205	0.177339
0.0926248	0.0414194	0.105363	0.0322851	0.038831	0.0171308	0.122289	0.0135372	0.0810305	0.0215039	0.191717
0.0829662	0.0336074	0.0932781	0.0225779	0.064953	0.0135795	0.122817	0.0232062	0.0815687	0.0271591	0.178376
0.0898262	0.0372647	0.102345	0.0373202	0.0502016	0.0139051	0.11623	0.0194819	0.0820571	0.0162765	0.178466
0.0693374	0.0300593	0.102459	0.0358024	0.0229894	0.0206913	0.133845	0.0164257	0.0684837	0.0159993	0.164205
0.0656134	0.0450363	0.103947	0.0410868	0.0447958	0.027161	0.114159	0.0187661	0.0758869	0.024128	0.174484
0.0706277	0.0422482	0.121107	0.0472618	0.0407523	0.0171266	0.133349	0.0184523	0.0818553	0.00961415	0.166301
0.100095	0.0375669	0.100478	0.0341338	0.0422661	0.0275178	0.122585	0.0140868	0.0797904	0.0125335	0.184969
0.0691766	0.0380551	0.0976641	0.044771	0.0483149	0.0206917	0.138485	0.0147781	0.0804553	0.0119285	0.180512
0.0912897	0.0329268	0.0959538	0.0354998	0.0441959	0.0152272	0.098746	0.0219379	0.0744258	0.0142641	0.169036
0.0738828	0.0424609	0.115702	0.0481587	0.0479541	0.00795152	0.126355	0.0132939	0.0822993	0.00754738	0.199377
0.0752736	0.0289974	0.112093	0.0352104	0.0351372	0.0188059	0.108993	0.016481	0.0804316	0.0227962	0.217635
0.0857957	0.0483404	0.118423	0.0292695	0.0318619	0.0155645	0.110114	0.019455	0.08604	0.017306	0.171481
0.0677727	0.0342724	0.104899	0.034414	0.0378293	0.0109274	0.116946	0.0101671	0.0801945	0.0100412	0.156453
0.0719115	0.0456921	0.0876167	0.0338788	0.0273728	0.0202188	0.125629	0.0265288	0.0700435	0.0148005	0.185927
0.0814515	0.0363868	0.109813	0.0326657	0.0319777	0.0316391	0.13284	0.0143081	0.0768563	0.00813357	0.18443
0.0684994	0.0466158	0.0923614	0.029416	0.0430829	0.0204241	0.14052	0.0152719	0.0621309	0.0170225	0.180236
0.0818159	0.0380434	0.105859	0.0435073	0.0538715	0.0127956	0.11132	0.0216732	0.076131	0.0149568	0.183366
0.0790626	0.031748	0.10609	0.0380125	0.0320664	0.0286342	0.135374	0.0397623	0.0831968	0.020016	0.15465
0.0911604	0.0357663	0.100405	0.0324689	0.0406353	0.0214793	0.125922	0.0224389	0.0766262	0.0136195	0.184859
0.0711625	0.0361091	0.112236	0.031086	0.0572304	0.0172503	0.126069	0.0199098	0.0864077	0.0203446	0.176719
0.0844021	0.0377938	0.0945201	0.0366164	0.0467092	0.0135951	0.124913	0.0160459	0.088234	0.0150273	0.17048
0.0726982	0.0248841	0.118236	0.0366831	0.0397568	0.0199528	0.126601	0.0180553	0.0831793	0.00577444	0.167836
0.0726853	0.0306707	0.0996542	0.0444512	0.0443118	0.0126012	0.12032	0.0220225	0.0764306	0.0174624	0.1867
0.101347	0.046891	0.0982278	0.0339113	0.0327214	0.0196265	0.13576	0.0192318	0.0875165	0.010402	0.185003
0.0647057	0.023287	0.108916	0.0421373	0.0460087	0.0117707	0.112048	0.0193248	0.0742865	0.0110441	0.194512
0.0976617	0.0413324	0.100606	0.030675	0.0305534	0.0204742	0.11058	0.0157619	0.081396	0.0223541	0.202978
0.0944788	0.0328021	0.0824005	0.043494	0.0432797	0.0286534	0.139581	0.0152642	0.0776721	0.0191993	0.175166
0.0653495	0.0306091	0.110725	0.0452644	0.066681	0.0114917	0.111099	0.0333085	0.0690515	0.0251158	0.182621
0.0767259	0.0334466	0.0901214	0.0378121	0.0383616	0.0124903	0.147279	0.0204973	0.0771826	0.0111886	0.181582
0.0818857	0.033919	0.105486	0.0402887	0.0695103	0.0113925	0.12918	0.020842	0.0834147	0.0064721	0.213016
0.069335	0.0413046	0.102732	0.0339511	0.0339756	0.0219513	0.124249	0.0154691	0.082448	0.0162788	0.162676
0.0830707	0.0438318	0.0953494	0.014745	0.027188	0.0213246	0.137356	0.033451	0.0748953	0.0281762	0.168048
0.0713593	0.0492247	0.0888668	0.0346024	0.0409219	0.0268661	0.11209	0.0105587	0.0734931	0.0179473	0.195399
0.0761052	0.0384361	0.109595	0.0421949	0.0447616	0.0141597	0.114371	0.0175305	0.0759134	0.0146277	0.20984
0.0674539	0.0323928	0.104141	0.0433674	0.0445692	0.0291797	0.111636	0.019412	0.0824839	0.00982222	0.170953
0.0783144	0.0362679	0.104161	0.0463385	0.0433944	0.010268	0.100407	0.016735	0.0728932	0.0196386	0.200656
0.0749219	0.0342306	0.114611	0.028395	0.0630589	0.0193433	0.103043	0.0181399	0.0839874	0.013329	0.212665
0.0859949	0.0251435	0.108234	0.028647	0.0336788	0.0202669	0.11124	0.00868095	0.0968885	0.024768	0.203332
0.0878653	0.0535298	0.100081	0.0287865	0.0416747	0.0130672	0.125671	0.0376662	0.080433	0.0220188	0.152138
0.0988089	0.0311809	0.102834	0.046234	0.0365325	0.0117394	0.109307	0.0266015	0.0852599	0.0113969	0.16964
0.0879706	0.0407246	0.114883	0.0375307	0.0342485	0.0188088	0.11369	0.0337214	0.0862481	0.00688948	0.172483
0.0892336	0.0266295	0.0960235	0.0416938	0.0547499	0.0180944	0.128162	0.0187004	0.0815046	0.0127363	0.162967
0.0991692	0.0429866	0.110578	0.042749	0.0388576	0.0178232	0.109624	0.0261203	0.075252	0.020609	0.179994
0.08737	0.0244855	0.0973439	0.034206	0.0490367	0.0216486	0.115084	0.0146402	0.0876648	0.0280099	0.151529
0.0743417	0.0425002	0.100492	0.0319931	0.0540962	0.025293	0.127671	0.0314132	0.0721458	0.0167518	0.149356
0.0822082	0.0238809	0.0965906	0.036449	0.0463002	0.0141351	0.15232	0.0220277	0.0865127	0.0141542	0.197112
0.0937674	0.0371379	0.10898	0.0315542	0.039088	0.0184717	0.115346	0.0214737	0.0741436	0.00953442	0.161582
0.109727	0.034038	0.0940871	0.0302277	0.0451573	0.00961718	0.133328	0.0172034	0.0759688	0.0135119	0.213956
0.0724751	0.0397053	0.0960945	0.0335572	0.0442386	0.0149199	0.113097	0.0200338	0.0757399	0.0164456	0.183316
0.0664817	0.0325907	0.0918768	0.0343411	0.0458845	0.0211189	0.127198	0.0203445	0.0783798	0.0155204	0.228223
0.0805224	0.0320058	0.0938417	0.0315114	0.042451	0.014214	0.137383	0.0275973	0.0974918	0.0151415	0.18607
0.0631796	0.0369685	0.106056	0.0337975	0.0566781	0.0160408	0.121689	0.0268899	0.0708449	0.0186551	0.229563
0.0637607	0.0408828	0.0934492	0.0409029	0.0531941	0.0270262	0.13221	0.0298807	0.0812485	0.0185354	0.183548
0.0735067	0.0425775	0.115219	0.0383747	0.0449751	0.0113866	0.119465	0.0135527	0.084668	0.0264981	0.140147
0.0872623	0.0430922	0.115699	0.0347329	0.0388892	0.0164435	0.123305	0.0151462	0.0855026	0.0142136	0.157935
0.0875886	0.0461544	0.0835327	0.0264434	0.0496736	0.0119545	0.122625	0.0341353	0.0708552	0.0215517	0.177859
0.0735274	0.0365037	0.100854	0.0354519	0.0351183	0.027258	0.137737	0.0176286	0.0811341	0.0108174	0.217121
0.0732514	0.0301129	0.109138	0.0335711	0.0447951	0.00960763	0.123771	0.021739	0.0827199	0.0184935	0.191966
0.0838593	0.0329853	0.116249	0.0390344	0.0343903	0.0149491	0.108352	0.0163589	0.0848251	0.00959354	0.210146
0.0850371	0.029398	0.111165	0.0480081	0.0486344	0.0130317	0.123049	0.0176574	0.0866774	0.0191628	0.213186
0.0869198	0.032709	0.10064	0.0318671	0.0425413	0.0292805	0.128736	0.0212119	0.0775461	0.00548456	0.15217
0.0747101	0.0318182	0.0973056	0.0434399	0.0423624	0.0147676	0.116244	0.0207361	0.0923493	0.0169766	0.191642
0.0820165	0.0362259	0.0814144	0.0344252	0.0527648	0.0151199	0.119475	0.0217836	0.0832625	0.00781496	0.19074
0.0708288	0.0295036	0.0923255	0.0333764	0.0426638	0.0204198	0.115569	0.0285162	0.0663408	0.00907994	0.165512
0.086925	0.0516702	0.105148	0.0225324	0.043179	0.021134	0.125034	0.0280032	0.076699	0.027669	0.166199
0.100648	0.0312089	0.106303	0.027391	0.0231313	0.00888473	0.117991	0.0134951	0.0965696	0.0159465	0.158989
0.0920909	0.0350851	0.11084	0.0197488	0.0381544	0.0145799	0.113323	0.011651	0.0816223	0.0134843	0.204859

## Sheet: Figure 2B
Figure 2B. Median Exlained variance (R^2) of circulating TMAO in BMIS individuals with full phenotypic data (N=582) as computed by xgboost algorithms (methods) predicted by the full model (containing all variables) or models where the variables belonging in each variable group have been removed as indicated, for 100 iterations. The independent contribution to predictions (as %) of each variable g…
Variable Group	Median R^2	(%) Contribution
Full model	0.183157	100
Serum Metabolomics	0.108725	40.6384
Biological parameters	0.173187	5.44337
Dietary parameters	0.17613	3.83664
Microbiome	0.176861	3.43703
Urine Metabolomics	0.179679	1.89874
Clinical Risk Factors	0.182652	0.275629
Clinical parameters	0.183231	-0.0404218
Demographic parameters	0.183304	-0.080245
Microbiome (Functions)	0.184144	-0.539221
Drugs	0.187786	-2.52769

## Sheet: Figure 2C
Figure 2C. Mean SHAP values (after 100 iterations) for each BMIS MetaCardis subjects for each all the available variables. SHAP values were extracted from xgboost models trained exclusively on each of our 10 feature groups (Suppl.Data.1) as described in the methods.
SampleID	Adiponectine_OGTT	AGL_OGTT	APTTROMBO	CCL2_pg_ml	ckd_epi	CREATIN	CRP_us_OGTT	CXCL5_pg_ml	Eotaxine_pg_ml	FASTGLYC	FASTLIPCT_C	FASTLIPHDLC_C	FASTLIPLDL_C	FASTLIPTG_C	GLYCATHB	HBGDL_C	HOMA.IR	IL6HS_OGTT	IL7_pg_ml	INSULINE_T0_OGTTmUI	IP10_pg_ml	Leptine_OGTT	LIFUASAT_C	LIFUGGT_C	LIFUNALT_C	MICROALBU	MIF_pg_ml	MIP1_b_pg_ml	Peptide_C_T0_OGTT	PLATELET	POTASSIUM	PRO_ANP	sCD14_OGTT	SDF1_pg_ml	SERALBU	SODIUM	TSH	URIACID	URO_C	VEGF_A_pg_ml	WBCLEUCO	WBCLYMPHO	WBCMONOCY	WBCNEUTRO	AGSLIM	ALLERGIEYes	APPENDICYes	BLOAFLACTYes	BMI_C
x10MCx1702	-0.00524275	0.0154135	0.00149661	-0.00304316	0.0221356	-0.00365612	0.0129035	0.000387982	-0.00453165	-0.0163625	0.00160706	0.00135021	0.0010212	-0.0109541	0.0239089	0.00758407	0.00488992	0.00160436	-0.00244428	-0.012638	0.00400516	-0.000728916	-0.039423	0.00896372	0.00936905	-0.00509409	-0.00629271	0.00856375	0.0056455	-0.0133979	0.0165897	-0.0438874	-0.00946891	0.00267855	-0.00999444	-0.0137792	-0.0111923	-0.0138175	0.00881765	0.000213165	-0.00376477	-0.00963954	-0.0119971	0.0059139	-0.000818556	0	-3.63659e-05	-0.00133789	0.00842434
x10MCx1841	0.00331868	0.0129686	0.0178476	0.000423201	-0.000226434	0.000259257	0.00435901	3.63981e-05	0.0138959	0.0430261	0.00167376	9.96392e-05	0.002452	-0.0046119	0.0191139	0.00608554	0.00399677	-0.00497023	-0.00138086	0.00629239	0.00314918	0.000452702	0.0485022	0.00388283	0.0329676	0.0720117	0.00694022	-0.00651321	0.00905807	-0.0142414	0.0132832	-0.0164662	-0.0115638	-0.00297988	0.0100603	0.00267199	-0.00665712	-0.0163271	0.0084093	-0.00405544	-0.00744463	0.00691476	-0.0297783	0.000247474	0.00484696	-0.00021824	-7.47233e-05	-0.00105217	0.00687166
x10MCx1896	0.0027697	0.00952363	0.00615993	-0.000958039	0.0449376	-0.00278733	-0.015255	-0.000373323	0.00708298	-0.0167604	0.00162203	0.00144918	0.00233756	0.00725884	0.0223909	0.00710159	0.00749053	-4.08186e-06	0.00074194	0.00800243	0.00162417	0.00214977	-0.0566507	-0.0509447	0.00153665	-0.012359	0.00658955	-0.00913593	0.0071443	-0.0129664	0.0126045	0.0758836	-0.00704313	-0.00656558	0.0460192	0.00490405	-0.00557646	-0.0161087	0.0129334	-0.000244412	0.0022398	0.00632708	0.0040468	-0.00116408	-0.0113119	5.08967e-05	0.000125119	-0.000683314	0.0088389
x10MCx2294	0.000925978	0.0211877	-0.016945	0.00272213	-0.33018	-0.00182749	0.0069058	0.00233298	-0.00246703	0.0146831	-0.0136668	-0.001133	-0.0329509	-0.0202939	0.0180339	0.00550519	0.00852691	4.41262e-05	0.0207293	-0.00833626	0.0019235	0.00172032	0.044257	-0.0225052	0.0287168	-0.0102314	-0.00358167	-0.0061062	0.0225563	0.0123887	-0.0401038	-0.0456315	-0.0103909	-0.0017598	-0.0900456	0.000830514	-0.00853351	0.0438268	0.00773249	0.00208719	-0.000452208	0.00247564	-0.00479263	-0.0082728	0.00608004	0	0	0.00154705	0.00994865
x10MCx2747	0.00348225	0.00488694	0.00780072	-0.00285949	0.0376614	0.00124515	-0.0182954	0.00113654	0.000674771	0.00510866	-0.0026877	0.00156211	-0.00788728	0.00517145	0.0213827	0.00708361	0.00809345	-0.0138528	-0.00173101	0.00863501	-9.85635e-05	0.00146582	-0.0417732	0.0101253	0.0275922	0.0985619	0.00786145	-0.0118444	0.00728322	0.000432942	0.0156598	-0.00658155	-0.00496655	0.00194882	0.0503353	-0.000409662	0.0115629	0.0168129	0.00923811	0.000266848	0.00302681	0.00582892	0.00337698	-0.000736889	0.00430478	-0.000349514	3.83543e-05	-0.00169443	-0.0290092
x10MCx2095	-0.00199229	0.001914	0.0128294	-0.00109578	0.0284292	-0.00391608	-0.000138467	0.00134791	0.00242721	-0.0141747	-0.0102191	0.00106743	0.000767847	0.00662826	0.017339	0.00710563	0.00747913	-0.0011503	0.000914691	-0.00791136	0.000536662	0.00083963	-0.0134302	0.00716767	0.0284136	0.101926	0.0081111	0.0111758	0.0150798	0.00426697	0.0135823	-0.0174234	-0.00463833	0.00154399	0.0562425	0.00285001	-0.00609775	0.00784311	0.00512269	0.000398877	0.00210878	0.0066924	0.00435008	-0.00167776	0.00397335	1.79554e-05	0	-0.000341621	-0.00598651
x10MCx1904	-0.00232169	0.00697416	0.00368417	0.00202479	-0.136178	-0.00448762	0.016011	-0.000285736	0.0081615	-0.0212973	-0.00326986	-0.00448043	0.000628829	0.00668747	0.0180908	0.0049913	0.00285933	0.00225323	-0.00450261	-0.0117819	-0.000642175	-0.00217379	-0.0230644	0.00863885	0.0356402	-0.0120444	0.0052122	0.0127586	0.00681977	0.0130075	0.0259588	-0.0235566	0.00131156	0.000439077	-0.00695625	0.00258482	-0.00324031	0.0258043	0.00782385	-0.00065497	-0.0020522	-0.0602454	-0.0312718	0.00766427	-0.00976805	-8.55591e-05	0	0.00147839	0.00770526
x10MCx1436	0.000802073	0.00728427	0.0212407	5.3841e-06	-0.233061	-0.00409492	0.00877953	0.00018789	-0.00157329	-0.0306966	0.000803994	0.00161837	-0.0100597	-0.00724006	0.000228691	0.0069528	-0.0323908	0.00508344	0.00597888	-0.0431003	-0.000488478	-0.0118594	0.0653935	-0.0266442	0.0336749	-0.00335118	-0.00299996	-0.00187871	0.00737418	-0.0128577	-0.0145934	-0.0328568	-0.00870835	-0.00362383	0.0936251	0.00779976	0.0186064	0.0535899	0.00993314	0.000271027	0.0030346	-0.0250313	0.00416067	-0.00164555	NA	NA	NA	NA	NA
x10MCx1880	-0.00157905	0.00759283	0.0132958	0.00284324	-0.286806	0.00115719	-0.0194327	0.00144234	0.00538972	-0.0193624	0.00242956	-0.00147624	0.00138395	0.0070769	0.0139958	-0.0108169	0.00834032	-0.00178186	-0.0136825	0.00586219	-0.0198679	0.00429732	-0.0390923	0.0181329	-0.0745309	0.12589	0.0107052	0.0165987	0.00666932	-0.00458766	0.0231107	-0.028698	-0.00707902	0.002905	0.0670253	-0.00166171	0.0193411	-0.0145447	0.00576514	-7.21687e-05	-0.00237044	-0.00108066	0.00486609	-0.00656987	0.00499345	7.55329e-05	3.83543e-05	0.00057597	0.00828772
x10MCx2758	-0.00104786	0.00259393	0.0066782	0.000739423	0.0415185	0.000268872	0.0153078	-0.000229396	0.000134321	0.0210583	0.00177374	0.000724676	0.00160728	0.0069964	0.0195018	0.00528774	0.00865604	0.00270598	0.000290517	0.00871671	0.000904125	0.00201239	0.0554484	-0.0207487	0.0305525	-0.0104954	-0.000886524	-0.00590698	0.00894075	-0.0148612	0.0156259	-0.0165603	0.00243793	-0.00276602	0.0494857	0.00383536	0.00622076	0.00577744	0.0111937	0.000479792	0.000693556	0.00802625	-0.00250054	-0.00255041	-0.0116905	-0.000465003	0	-0.000603558	0.00526561
x10MCx1541	-0.0120021	0.0070305	0.011759	0.00163341	0.109696	0.00505311	0.0100285	-0.00729842	-0.00419972	-0.0566354	0.00168387	0.000210628	-2.23698e-05	-0.0104812	-0.0993264	0.00586668	0.00727449	-0.00578419	-0.00189331	0.00454677	0.0011832	-0.00117269	0.0459338	0.00598409	0.0294979	0.0304691	-0.0171041	-0.0078638	0.00892926	-0.000365408	0.0117023	0.00212661	0.00224422	-0.00271004	-0.00488192	0.00325363	-0.00348944	0.0154169	0.00671233	-0.000222326	0.00217898	-0.0368794	0.00639753	-0.000638365	0.00454778	-0.00015311	0	-0.00230372	0.00468941
x10MCx2691	-0.00175762	0.0183783	0.00158851	0.00296998	0.118843	-0.00424386	-0.0434291	-0.00123504	-0.000520106	0.00655514	-0.00119089	0.00165328	-0.00325968	-0.0210349	0.0252345	0.0047066	0.00483285	-0.0160623	-0.00127683	-0.0101131	0.000352107	0.000262235	-0.0429567	-0.030371	0.0253392	-0.0132046	-0.00405584	-0.0102266	0.0186268	-0.00669097	-0.0122311	-0.00139186	0.000994184	0.00227426	0.0289861	0.00463095	0.0174364	-0.00655321	-0.0294968	0.000423029	-0.0045751	-0.0858398	-0.0213552	0.000467454	0.00143994	-2.81835e-05	0.00043397	-0.000708797	0.00712034
x10MCx3101	-0.00858175	0.00786993	0.0151611	-0.00581177	-0.287215	0.00110422	-0.00169897	-0.000248926	-0.00144757	-0.0118601	-0.00591761	0.00150782	0.00234849	0.00602753	0.0151019	-0.0233004	-0.0538472	-0.00178266	0.00304582	-0.0851396	0.00483838	-0.00193855	-0.0557772	0.00861246	0.028847	-0.0123024	0.00391307	-0.00602394	0.0328909	-0.0103147	-0.0184773	-0.0298699	0.000899693	0.00194502	0.067029	-0.00860787	-0.0032792	-0.0206891	0.00471308	-0.000229279	0.000191192	-0.0076435	0.000488611	0.0367621	-0.00202203	-0.000377697	0.000157316	0.000358251	0.00728817
x10MCx2113	-0.00281951	0.00994944	0.00241767	0.00206649	0.09567	-0.00239138	-0.0395492	0.00011142	-0.000848892	0.00152094	0.00133153	0.001185	0.00206968	0.0121377	0.0284413	-0.0186282	0.00885318	-0.00639104	0.00193461	0.00731046	0.00337936	0.000993362	-0.0443148	0.00877793	-0.171363	-0.0109019	-0.00253593	-0.0113256	0.0199806	-0.00983697	0.0113419	-0.0229211	1.32511e-05	-0.00384517	0.050905	0.00145732	0.02049	-0.00290148	0.00677005	-0.00239762	-0.00525741	-0.0635173	-0.00723518	0.000860757	-0.0025401	-0.000349514	-1.31603e-05	-0.000893587	0.00717064
x10MCx3358	-0.000418524	0.00623847	0.00271619	-0.00169836	0.114472	-0.00205931	0.000398689	0.000103611	0.00010109	0.0138826	0.00139374	0.00028511	0.000655429	0.00706666	-0.0676112	0.00721996	0.00787335	-0.000571731	-0.00225133	-0.00820398	0.0020293	0.00132735	-0.023408	-0.0197832	0.0295885	-0.0113677	-0.00160731	-0.00566977	0.0148353	0.0152086	-0.00760082	-0.0179513	0.0545638	0.0024783	-0.101169	0.00583563	0.0137794	0.0310871	-0.00322032	0.000863831	-0.004382	-0.0371038	0.0126231	-0.000417576	NA	NA	NA	NA	NA
x10MCx2907	-0.000896711	0.00480433	0.00136429	0.00056945	0.0405549	0.00165406	0.0159313	-9.83475e-05	0.00761434	0.00772084	0.00182816	0.000509907	0.00276324	0.00732333	0.0216905	-0.00249612	0.00353805	-0.00690018	-0.002459	-0.00795833	0.00505979	0.00105203	0.0365608	-0.0272515	0.035724	-0.0116441	0.00518857	0.0102182	0.00829811	-0.00178033	0.0197751	-0.0356674	-0.00708304	0.00205134	0.0549518	0.00310293	-0.00576476	-0.0164284	0.00912865	0.00155122	0.00159194	0.00765698	0.00494908	2.95612e-05	0.0061769	0.00013256	7.68637e-05	0.000192179	0.00736588
x10MCx1755	-0.00255998	0.00730481	0.00516164	-9.41995e-05	0.229326	0.00376053	0.0220891	7.33143e-05	-0.000803666	-0.0421484	0.00163364	-0.0014057	4.25459e-05	0.00385941	0.0173623	0.00648531	0.00512001	0.00843194	0.00185112	0.00428627	0.004004	0.0153674	-0.0425144	0.00876612	0.0312313	-0.00940972	-0.0099963	0.00028385	0.00369066	0.00867398	0.00373724	-0.0415975	0.00183755	-0.000601777	0.0557844	-0.033109	-0.000963711	0.0170386	0.00710511	-0.000371814	-0.00632418	0.00597556	0.0026521	-0.00214376	0.00426059	-0.000618113	-6.29934e-05	-0.000828219	0.0066452
x10MCx2301	-4.34187e-05	0.0111656	0.020498	-0.00347273	-0.259147	0.00336707	0.0069419	-0.000856882	0.0121522	-0.0194506	0.00416643	0.00118408	0.00855695	0.013272	0.0307689	0.00797105	0.00561269	-0.00132195	-0.00756796	0.00644101	-0.00531066	-0.000190311	-0.0401413	-0.0336175	-0.0101594	-0.0111805	0.00665307	0.0120121	-0.0121165	-0.0116878	-0.00963643	-0.0507885	0.00878489	-0.00201864	-0.100321	0.00938496	0.0186435	-0.0115166	0.0068443	-0.000517265	0.00329588	-0.0205857	-3.81047e-05	-0.00901507	0.00535144	9.91646e-05	0	0.000917631	0.00864507
x10MCx3110	-0.00070302	0.00691729	0.0116957	-0.00451449	-0.27957	-0.00544716	0.0132084	0.00233937	-0.00297107	0.0072609	0.00153156	-3.99219e-06	0.00558402	0.00686663	-0.0171809	0.00907459	-0.000274426	0.000116496	0.0115253	0.00014414	0.00407267	0.000793023	0.0505594	-0.0018316	0.0289795	-0.00700742	-0.00724841	-0.0129527	0.00580017	0.0173997	0.0310515	-0.0405367	-0.0105168	-0.00684879	0.0536248	0.00145705	-0.00513635	0.0264896	0.000985268	-0.000842225	-0.00487076	0.00545182	-0.00668993	-0.00892215	-0.00205702	0.000252379	0	-0.00109499	-0.0546337
x10MCx3207	0.00752123	0.0152676	-0.00326031	-0.00176856	0.23918	0.0067983	-0.0496254	0.000160074	0.00594493	0.0282854	0.00129147	0.00136576	0.00157462	0.00452529	0.0204494	0.00666654	0.00625398	-0.0226664	-0.000806352	0.0072483	0.00339069	0.00460074	-0.0347542	0.0078958	0.00259489	-0.00328294	0.0076606	0.00287928	0.00818769	0.0115072	0.00429954	0.110911	-0.001819	-0.000378009	0.0381954	0.00262523	0.0128063	-0.0114747	0.008787	0.00098309	0.00247118	0.00524196	-0.000463926	-0.00198865	0.0042944	0	-7.47233e-05	-0.00146742	-0.0285795
x10MCx1219	0.00602746	-0.0400305	0.00404491	0.00126327	0.059223	-0.00230257	-0.0197902	-0.000669375	0.00764454	0.0043826	0.001638	0.000936783	0.00312402	0.00937756	0.0283393	0.00575537	0.00401477	-0.0107923	-0.00218251	-0.0223081	-0.00140803	-0.0273445	0.0575474	-0.016495	0.032782	-0.010264	-0.00441733	-0.00884976	0.00714562	-0.0139899	0.00466713	-0.0376106	0.00372347	0.00227167	0.0430121	-0.000199929	0.0131888	0.0184813	0.0101178	-0.000173396	-0.00793005	-0.0761058	-0.0158682	0.000922637	0.0046501	0.000173835	3.91519e-05	0.000701439	-0.027921
x10MCx1876	-6.81426e-05	0.00542898	0.00164527	-0.00124921	0.020682	-0.00570257	-0.00887438	-0.000262842	0.000826561	0.000790094	0.00149659	0.00123862	0.00290272	0.00272771	0.0184547	0.00400699	0.00337244	-0.00505004	-0.00259865	0.0055788	0.00213824	0.00254518	0.0521759	-0.0024334	0.0322174	-0.00445473	0.00726137	-0.0077364	0.00878193	-0.0021846	0.00931327	-0.0369646	0.00396054	-0.00610482	0.0451571	0.00364342	-0.00515071	0.00967876	0.010399	0.000124308	-0.00415948	0.00764342	-0.0238517	-0.00024473	0.00526604	-0.000169413	-6.11582e-05	-0.00114627	0.00717798
x10MCx3222	-0.000884938	0.00320838	0.00813432	0.000952989	0.00919772	-0.00357484	0.0132894	0.00112282	0.0100527	0.00304866	-0.0156991	0.000784654	-0.0269546	0.00557077	0.0176669	0.00600192	0.00803624	0.00169057	-0.00191652	0.00702094	0.00352981	-0.000213349	0.0482711	-0.00680104	0.0330234	0.107991	0.0112711	-0.00523103	0.00684325	0.0110441	0.0115338	-0.0123408	0.00183403	-0.00199057	0.00778606	0.00348832	0.0112455	-0.012423	-0.000184921	-0.000536431	0.00303678	0.0072608	0.00370089	-0.00130817	0.0051037	-0.000149553	3.91519e-05	0.0013825	0.00588739
x10MCx1667	-0.00245599	0.00373573	0.00714856	-0.000366549	0.0304001	-0.00322234	-0.0175449	0.00080932	-0.00125422	0.000667956	0.00195013	0.000458802	0.00177614	0.00490481	0.0221037	0.00710231	0.00392687	0.00511969	-0.00060519	-0.0151453	0.00471357	0.00143279	0.0608349	-0.0237737	0.0356279	-0.00930048	-0.0044341	-0.0080553	0.0184156	0.00707967	0.00714502	-0.0389286	0.00162949	-0.00343974	0.0464846	0.000505634	-0.0110906	0.023032	0.0074931	0.000396284	0.00203888	0.00792959	0.00181168	-0.00208976	0.000694223	-0.00015254	0	0.00080824	0.00896992
x10MCx1745	-0.00905026	0.00468325	0.0021592	-0.00379813	0.159798	0.0025089	0.0178502	-0.000485527	-0.00711766	-0.0888976	4.56497e-05	3.88561e-05	0.00472171	0.0138285	0.0293121	0.00379581	0.0109638	0.00627811	0.00100796	0.0059215	0.00360581	-0.00372404	0.0508186	-0.0266711	0.0307287	-0.00941938	-0.0136378	-0.00444793	0.00636899	-0.00073447	-0.00646013	-0.0335707	-0.00198825	-0.00238005	-0.168898	0.00288314	0.00759995	0.0009306	0.00774187	-0.000176636	0.000286387	0.00705438	0.00772907	-0.00715623	0.00489946	-0.000587666	-0.000111089	0.000500139	0.00654883
x10MCx1390	3.20547e-05	0.0129573	0.00869096	-0.000396225	0.0223023	-0.00499888	-0.00179149	0.00164494	-0.00136865	0.0402237	0.000975424	-0.000569799	-0.00618144	0.00185613	0.0199103	0.00595106	0.00708507	-0.00211636	0.000426986	0.0074228	0.00181586	-0.000637335	0.0297647	-0.0295277	0.0340916	0.107399	0.000491306	-0.00786991	0.0060424	-0.0114488	0.0152964	-0.0395873	0.00190684	-0.00387104	0.0419117	-0.00955786	-0.0100928	0.0175912	0.00903173	-5.46895e-05	-0.00658738	0.00672191	0.00213792	0.00308813	-0.0136283	3.31649e-05	-8.63554e-05	0.000650532	0.00645888
x10MCx2613	0.00346529	0.00320518	0.00332315	-0.000578792	-0.115947	0.00174889	0.00176433	-0.000533607	0.00512551	0.0457591	0.00169881	-5.8122e-05	-0.000439997	0.00229732	0.0198021	0.00975231	0.00500823	0.00624462	0.0029183	-0.0145843	0.00561833	0.00121407	-0.0408952	-0.00337683	0.0321691	-0.0125304	0.00452182	0.013889	0.0170269	-0.00374578	0.0247771	-0.0394035	0.00266407	0.000625969	0.0223439	0.00225511	-0.00534764	0.0276769	0.00895634	-0.00110014	0.00215136	0.00646605	0.00376694	-0.00414793	-0.00313177	-0.000181897	3.83543e-05	0.00144076	0.00565474
x10MCx1568	-0.00243783	0.00219989	0.000207502	0.000720289	0.288157	0.00816945	-0.0208948	0.000731083	0.00630013	0.0203183	-0.00537392	0.00549171	0.00151472	0.00679057	0.0222288	0.00287326	0.00868837	-0.00457432	-0.000567391	0.0064387	0.0067045	-0.0060488	0.0305417	0.00476085	0.0264622	0.102285	-0.0205548	0.0071831	0.00609819	-0.0035481	0.0109491	0.00052346	0.00131975	0.0016305	0.0427449	0.000484219	-0.00470055	-0.00445879	0.00903064	-0.000926307	0.00121173	0.00764116	0.00577284	-0.00391827	-0.000174387	0.000224955	0.000125119	-0.00034194	0.00636951
x10MCx2262	-0.000550761	0.00500097	0.0131225	0.002831	0.0525595	-0.0017061	0.0137956	-0.00282216	-0.0020648	-0.0041019	0.00091389	0.000375894	0.000825016	0.0147111	0.0256434	0.00420622	0.00952746	0.00736192	0.00204152	0.00777381	-0.000426517	-0.0014531	-0.0278162	0.00619679	0.0271935	0.0681729	-0.0116675	-0.00539396	0.00896168	0.0137095	0.0128445	0.132926	-0.00104474	-0.00370737	-0.121172	0.00166166	-0.0113337	0.0117358	0.00963916	0.000372918	0.00454104	0.00491305	0.00650276	-0.00119818	0.00225959	0.0001169	7.46708e-05	-0.000785334	0.00911291
x10MCx3391	0.00182644	-1.54259e-05	0.00134293	0.000267697	0.0368179	-0.00378381	0.00283575	0.00123512	0.000845578	0.0081459	0.00141101	6.51193e-05	-0.00028269	0.0119012	-0.0128805	0.00486125	0.0101172	-0.0026085	0.000932747	0.0083508	0.00296382	0.000652484	0.0479673	-0.019211	0.032368	-0.0115394	-0.0014698	0.00979929	0.00803555	0.00988716	-0.0122389	-0.0453427	-0.0028913	0.00125071	-0.12181	0.0024594	-0.0151305	0.0261486	0.00896452	-0.00436121	0.000262595	0.00815642	-0.0177746	-0.00161755	-0.00337254	0.000365038	-2.47924e-05	-0.00101994	-0.00696295
x10MCx2275	0.00471159	0.0216237	-0.0484976	-0.00129661	-0.135862	0.000482475	-0.00963062	0.000535387	-0.000398079	0.0213373	-0.010024	0.000897596	-0.0254898	0.00745055	0.0180457	0.00817459	0.00841563	-0.000630281	-0.00298488	0.00708859	0.00317669	0.00184694	-0.0474001	0.00200279	0.0300695	0.0501803	-0.0114674	-0.00911987	0.00711509	0.000661722	0.0259088	-0.0426466	0.00229035	-0.00520946	0.0394527	0.00357239	-0.00904141	0.0256407	0.00679856	-0.00102984	0.00365808	0.00643489	0.00419028	-0.00306059	-0.00393703	-2.80192e-05	-4.98331e-05	-0.00134175	-0.00575795
x10MCx1563	0.00331234	0.00443459	0.0184131	0.00080889	0.106401	-0.00226162	0.0169181	0.000967348	0.0117009	-0.00850299	0.00167567	0.00110217	0.00181542	-0.00499429	0.0225253	0.00663893	0.00816355	0.00572804	-0.00168264	0.00593957	0.00385713	0.00175478	-0.014018	0.00849637	0.0112626	0.0975387	0.0036131	-0.00933336	0.00444371	0.00559725	-0.00461704	-0.0130593	-0.00624484	-0.00275779	0.0573249	0.00475533	0.00135964	-0.0146138	0.00972153	0.000601855	0.0022829	0.00881505	0.00511404	-0.00070281	0.00363876	-0.00011321	0.000164271	-0.000684197	0.00808399
x10MCx3144	0.00254973	0.00228826	0.00426592	-0.00405454	0.0681558	0.000751862	0.0116178	0.000265419	0.0136138	0.0379119	-0.00210483	4.07839e-05	0.000421687	0.0153434	0.0281065	0.0048754	0.0120895	0.00537331	0.000687411	0.00909936	0.00631479	0.000649923	0.0518131	-0.0167553	0.0304884	-0.010586	0.00472603	0.00561566	0.00959903	0.0105	0.015355	0.00163296	0.000987512	-0.00236039	-0.0910652	0.00228537	-0.00180585	0.0154227	0.00725051	0.000164461	0.00444388	0.00613171	0.00437451	-0.000283752	0.00487853	9.91683e-05	-1.31603e-05	-0.000780414	0.00572694
x10MCx1814	0.000265043	0.010077	0.0117882	-0.00391933	0.0836481	0.00347351	0.00466375	0.00124629	0.0016396	0.0159847	0.00136312	-0.00509604	0.000286228	-0.104452	0.0159587	0.00534172	0.0104454	-0.00355776	-0.0023136	0.00445787	0.00317086	0.000836799	0.0499982	-0.00884721	0.0309418	0.0737523	0.00342969	-0.00765156	0.0103705	0.00834109	0.0130398	-0.0441073	0.00268763	-0.000944873	0.0415951	0.00397128	0.0111349	-0.00911401	-0.0318925	0.00180668	0.00219107	0.00865564	0.00340239	-0.00123057	NA	NA	NA	NA	NA
x10MCx2883	-0.00293547	0.00714402	0.0014327	-0.00125563	0.269325	0.00202078	0.0199105	0.00115621	-0.00150686	0.0347674	-0.00385828	0.00289361	-0.00113884	0.00450811	0.0245959	0.00527484	0.00743677	0.00529821	0.000634682	0.00503022	0.00269069	0.003409	-0.0330733	0.00589737	0.00791512	-0.0101673	-0.00627286	9.99668e-05	0.00183922	-0.0242622	-0.0160231	0.0462545	-0.00119554	-0.00273129	0.03235	0.00486569	-0.00515126	0.0129641	0.00896178	0.000552941	0.00195994	0.00103184	0.0036475	-0.00168028	-0.00237703	0.000177712	0.00019979	-0.00170706	0.00838767
x10MCx2550	-0.00176058	0.0136518	-0.0119368	-0.000488777	0.244646	0.00277981	0.0109811	-0.000463394	-0.00067324	-0.0195037	0.00118306	-0.03593	0.000793269	0.00161014	0.0249131	-0.0132661	0.00787315	0.00740962	-0.00228752	0.00567411	0.00782935	0.00241986	-0.0329391	0.0119491	-0.00382719	-0.0120347	0.0059334	-0.00582341	0.0149791	0.00884029	0.012066	-0.0549054	0.00264259	0.000428359	0.0522928	0.00564331	-0.015642	0.00179919	0.00739941	0.000758761	-0.00241249	0.0072735	0.00625142	-0.00270331	0.00485895	-0.000454113	-2.48903e-05	-0.000732096	0.00996105
x10MCx1529	-0.000470617	0.00388985	0.000937643	-0.0011684	0.0816718	-0.00203303	0.00390804	0.000984811	-0.000800054	0.0463895	0.00137201	0.000873255	0.00199095	0.000312708	0.0208542	0.00495048	0.0104177	-0.00410901	0.00124175	0.00783754	0.00192738	0.000668815	0.0566665	-0.000179501	0.0344578	-0.0104693	-0.00657014	0.00583073	0.00842736	0.00766002	-0.0050226	-0.0174911	0.00258642	0.000443666	-0.00236388	0.00430292	0.013136	0.00871532	0.00741981	0.000257193	0.00433193	0.00761933	0.00597156	-0.000948175	-0.00203625	0	-1.16321e-05	-0.00107272	-0.00780938
x10MCx2044	0.000345717	0.00378637	0.00224783	-0.000910666	0.0774927	0.00221046	0.0199353	0.000244728	-0.00236133	0.00239111	0.000900074	0.00024954	0.00180477	0.00736451	0.0181679	0.00512364	0.00482284	0.00584556	0.000711599	-0.0105974	0.0034364	0.000766764	0.0589002	-0.00118397	0.029586	-0.00815321	-0.00470182	-0.00773339	0.00757055	0.0130039	0.0186076	-0.00102208	0.00226978	-0.002046	0.0124312	0.00497138	-0.00684505	0.0231633	0.00511298	0.000802802	0.00393757	0.00693776	0.00410896	-0.000956362	-0.000612626	0.000129348	-4.98331e-05	-0.000882938	0.00614402
x10MCx2392	0.00316287	0.00407958	-0.00096465	5.54674e-05	0.02917	-0.00326884	0.00951631	-0.000255541	-0.00106763	0.00199952	0.00245225	0.00145224	0.00332802	0.011002	-0.0125857	0.00584602	0.0106724	-0.0016822	-0.00113722	0.00994457	0.00354615	0.00195856	0.0497646	-0.0187903	0.0277949	-0.00413857	0.00463144	0.00660987	0.00570147	-0.00430013	-0.00789974	0.0445486	0.00717703	0.0013398	-0.150714	0.00197364	0.0140423	0.0257718	0.0106575	0.00100915	0.00305318	0.00720751	0.00724258	-0.00107861	NA	NA	NA	NA	NA
x10MCx3407	0.00462081	0.0103068	-0.0114474	-0.000545857	0.0943479	-0.00328058	-0.0322746	-0.00026105	0.00693083	0.041936	0.0010724	-0.000641562	0.00198211	0.00726337	0.0188375	0.00526016	0.00673309	-0.00231779	-0.00229097	0.00779146	0.00512035	-0.0195116	-0.0184112	0.000380593	0.0305884	-0.0119015	0.00639364	-0.00845314	0.0106225	-0.0120495	0.00248971	-0.0221285	0.00193091	-0.00202657	0.0417734	0.00415547	-0.00629053	0.0222882	0.00861214	0.000483415	-0.00434135	0.00722015	0.00573324	0.000582418	0.00447826	0.000132329	-2.51933e-05	-0.000669196	-0.022764
x10MCx1206	0.000423634	0.012107	0.0110282	0.000654678	0.228173	0.0035644	0.00961546	0.000562689	0.007214	0.0436207	0.00105754	0.0024663	-3.00909e-05	-0.0226592	0.0356398	0.00303365	-0.00136566	0.00506538	0.000219129	-0.0142765	0.00237225	0.00288638	0.0141446	-0.0197392	0.0294267	0.0672616	0.00620524	0.00101934	0.0251675	-0.00334376	0.0119836	-0.00119734	0.00683225	-0.00285163	-0.16012	-0.0265454	-0.00594839	-0.0192434	0.00768502	-0.000380032	0.00400636	0.00677218	-0.00916667	-0.00213253	-0.0126051	7.55329e-05	3.83543e-05	-0.00115301	0.00723295
x10MCx3043	0.00116353	0.00443189	0.00540129	-0.00290784	-0.111701	-0.00438062	-0.0141793	-0.00074211	0.000473017	0.0385878	0.00060314	-0.00250141	-0.00300137	0.0061213	0.0157234	0.00930998	-0.0606319	-0.00478776	0.00292698	-0.0141094	-0.00401804	0.00118056	0.0630856	-0.0206371	0.0339564	-0.0102305	0.00351841	-0.010425	0.0281448	0.00605386	0.0268385	-0.0526952	0.0107817	0.00618404	0.0297673	0.00330958	0.00892455	0.00196554	-0.000467059	0.000366025	-0.00575035	0.00677964	-0.00529528	0.00342081	-0.0110625	0.000195444	-1.31603e-05	-0.000988988	-0.00354049
x10MCx1624	-0.000809831	0.00654925	0.0127761	-7.80081e-05	-0.150733	0.00160432	0.0120183	-0.00175799	-0.00102413	0.0156026	0.00242811	-1.23964e-05	0.00571368	-0.00742452	0.0239002	0.0075492	0.00444756	0.00697472	-0.001767	0.00514043	-0.00580062	-0.000501175	-0.0157292	9.93191e-05	0.0304976	-0.0115848	0.0046133	-0.0104196	0.00694257	0.0120299	-0.017823	-0.0485891	0.00130541	0.0053289	-0.119861	0.00237607	-0.0134559	-0.0267771	0.00605931	-9.79562e-05	0.00313958	0.00196186	0.0038635	-0.00391722	-0.00191955	0.000344984	-1.16321e-05	0.000563881	0.00695325
x10MCx1350	-0.000491414	0.00320052	-0.00973088	0.00465337	0.0331959	-0.00306929	0.00410535	0.000229859	-0.000815716	0.0329664	0.00173907	-0.000563909	0.00239684	0.00343844	0.0289729	0.00533712	0.0104297	0.00652231	0.0019465	0.00886328	0.000994261	0.00195447	0.0580682	-0.0168417	0.0311264	-0.011701	0.00427838	-0.00339553	0.00680587	-0.0141943	0.0166049	-0.0417394	0.00829732	0.00418429	-0.128175	0.00237688	0.0170476	0.0117247	0.00871051	0.000456984	0.00396899	0.00646709	0.0082299	-0.000756404	0.000424986	0	-1.16321e-05	0.000854426	0.00750075
x10MCx3300	0.00116241	0.00204415	-0.0229972	-0.000304227	-0.102251	0.00134167	2.88962e-05	-0.000780775	0.0067146	0.0555756	-0.0101722	0.00139808	0.000396286	-0.00842623	0.0229855	-0.0662511	0.00426499	-0.000784837	-0.00346089	0.00679324	0.00531856	0.00235534	0.0463596	0.00122145	0.0433383	-0.0106347	0.00356727	0.0174967	0.00785814	0.00679124	0.0332582	-0.015031	-0.00215519	0.00180148	0.0633626	0.00420769	-0.0122165	0.0279922	0.0081981	-0.00291891	0.00459748	0.0068925	0.00601757	-0.00126645	0.00467015	-0.000265751	3.83543e-05	-0.00142382	-0.0254193
x10MCx1810	-0.000759375	0.00395337	0.0152705	-0.00182759	0.0776373	0.000965324	0.00117843	0.00222437	-0.00139297	0.0418699	0.00138218	0.00053263	0.000541166	0.00157825	0.016391	0.00442791	0.00760197	-0.00414208	0.00128551	0.00751696	-0.00275195	0.000891587	-0.0151252	-0.0278478	0.0327532	0.0993444	-0.00605496	-0.00978182	0.00888938	-0.000348418	0.00435127	-0.0042764	0.00252011	0.00255233	0.0355937	0.0036811	-0.00486821	0.0200308	0.00347885	0.000625564	-0.000653937	0.00634063	0.00203691	-0.00150884	0.00423318	5.63378e-05	0.00019979	0.000486993	0.00607484
x10MCx1523	-0.00199801	0.00206694	0.00302558	0.000281252	0.100011	-0.00302486	0.0173568	0.000866225	-0.00366155	-0.016626	0.00149969	-0.00537752	-0.0298524	-0.0156384	0.0219495	-0.00496264	0.00835128	0.00575457	0.00113828	0.00752704	-0.00147916	-0.023641	0.0259855	-0.0289104	0.0321668	-0.0094846	-0.00622358	0.0104896	0.00322972	0.0110016	0.0150781	0.0549321	0.00181911	0.00208973	0.0564292	0.00299936	0.000888448	-0.013055	0.00808884	-0.000300708	0.00306055	0.00706127	0.00474876	-0.000301808	0.00119782	7.57565e-05	0	-0.00178455	0.00750891
x10MCx1493	-0.00176078	0.00617212	0.00264568	-0.00201465	0.0896326	-0.00297767	0.0200667	-0.00167188	0.000651578	-0.0021271	-0.00385227	0.00100417	0.00124868	-0.00635523	-0.00477739	0.00668243	0.00527695	0.0039059	-0.00157741	-0.010658	0.000348988	0.00189458	0.0457092	-0.0190086	0.0362161	-0.00191524	0.00694817	-0.00528677	0.00870759	-0.00879312	0.0212125	-0.0347432	0.00545001	-0.000870342	0.040824	0.00498318	-0.00857681	-0.0105415	0.00848717	0.0002857	0.00369295	-0.0316309	0.00561546	-0.000379957	-0.000395045	0	-1.16321e-05	-0.000175771	0.0050866
x10MCx2411	0.00299677	-0.0467901	0.00735944	-0.00194451	0.0277797	-0.0030135	0.00317492	0.00147869	-0.00218841	0.0356909	0.000846911	0.000250687	-0.00359265	0.00638632	0.0201606	0.00915809	0.00800911	-0.00128538	0.00284934	0.00947831	-0.00522555	-0.0135688	-0.00305205	0.00889891	-0.125386	-0.00935616	-0.0036776	0.0119478	0.0117633	0.0044041	0.010646	0.0835761	0.00260516	0.00188613	0.0498866	0.00373931	0.0222818	-0.00911026	0.00778342	0.000749511	9.91998e-05	0.00705108	0.00552259	-0.00223906	-0.000879792	-0.000684004	0	-0.000859583	-0.0202314
x10MCx2730	0.000357654	0.00247365	0.000625507	-0.00207286	0.0317717	0.000970032	0.0146346	6.2493e-05	-0.00190142	-0.0158212	0.00138836	0.000788909	0.00257524	0.00419559	0.0237169	0.00625358	0.00903002	0.00576515	-0.00155585	0.00952543	0.00186981	0.00197586	0.0522633	0.00809025	0.0361511	-0.0106691	2.42991e-05	-0.00825059	0.00679767	0.00385665	-0.0181104	-0.025357	0.00377449	-0.00227204	0.0596993	0.00367807	0.0010052	-0.0144978	0.0106876	0.000430171	0.00237153	0.00657598	-0.00992646	-0.00154197	0.00520958	0	0.000125119	0.000817164	0.00655199
x10MCx2873	-0.0018814	-0.028319	0.00467592	0.00461902	0.0654059	-0.00142938	0.00449587	-0.00105964	-0.00232877	0.00648299	-0.0038048	0.00163013	0.00151446	0.00707243	0.0306825	0.00337794	-0.640958	-0.00533678	-0.00317363	-0.136698	0.00238321	-0.000227631	0.0512687	-0.01783	0.0278715	-0.0105791	-0.00120017	-0.00541279	-0.0160929	-0.00392485	0.0141926	0.0592147	0.00719852	-0.00155111	-0.139725	-0.0106579	-0.00684162	0.022737	0.00364636	-0.000237957	-0.00470637	0.00758499	-0.00798912	0.0028475	0.00572652	-0.00015311	3.91519e-05	-0.00151371	0.00814256
x10MCx3329	-0.00338757	0.00444427	-0.0404898	-0.00135849	-0.140791	-0.00426045	0.0142237	7.44361e-05	0.00355354	0.00406937	0.00139804	0.000878666	0.000896358	-0.0145715	0.0228535	0.00817447	0.00504107	0.00521076	0.00468736	0.00858877	0.00278705	0.000941698	0.0462959	0.00664161	0.0313533	0.0746315	0.00793906	-0.00933853	0.0186351	-0.00495123	-0.0240639	-0.0371822	0.0056376	-0.00585921	0.0443047	0.000935195	0.0107977	0.030622	0.0116198	0.0001646	-0.000105656	0.00747666	0.00148503	-0.00460594	0.0052662	0	-1.31603e-05	-0.000954371	0.00580796
x10MCx1176	0.00277727	0.00468359	-0.00688336	0.00140813	0.0767546	-0.00316352	-0.0229696	-0.000184261	-0.000963647	0.0458822	-0.010645	0.00181781	-0.0252083	0.00698844	0.0194352	0.00457868	0.00784606	-0.00464617	0.000644194	0.00720172	0.00437271	0.00184381	0.0536017	0.00515935	0.0302898	-0.0112975	0.00454366	-0.00894636	0.0151939	0.00511918	0.000652658	-0.0118099	0.00211252	-0.00595588	0.0511806	0.00324239	-0.0442065	-0.00833436	0.00924367	0.000437731	0.0035745	0.00788588	0.00498372	-0.000483866	0.00459032	9.91646e-05	-3.65223e-05	0.00131619	0.00562408
x10MCx1146	0.00271688	0.0122812	-0.00599765	0.00222802	0.10937	-0.00116654	0.0130546	-0.000103094	-0.00287608	-0.0117226	0.00145353	-0.000554582	0.00230593	0.0149581	0.0364047	0.00568307	0.00869296	0.00293707	0.0038797	-0.0103515	0.0026189	-0.0136705	-0.0154673	0.00815277	0.00443767	-0.0136589	0.00585812	-0.00763943	0.00909379	-0.00119782	-0.00484327	-0.0403767	0.00700021	-0.000355826	-0.115559	0.00510799	-0.00144979	-0.00145615	0.0103212	-0.000973035	0.00221268	0.00702931	0.00330517	-0.00190911	0.00104545	5.11204e-05	3.83543e-05	-0.000878778	0.00573635
x10MCx2441	-0.000102947	0.00833762	-0.011099	0.000601706	0.109843	-0.00266782	-0.0254349	-7.16316e-05	-6.85353e-06	0.0311567	0.0010226	0.000318306	0.00068774	-0.00299827	0.022354	0.008649	0.00472815	-0.00159668	-0.00273909	-0.0117241	-0.012323	-0.0088979	0.0543287	-0.0340252	0.0112749	-0.012102	0.00442709	-0.00694875	0.0211155	-0.00226968	-0.0797879	-0.035595	-0.00178712	0.00217723	0.0416514	0.00473929	-0.0139139	0.0246042	0.00687884	0.000705126	-0.0075457	0.00720781	0.00818561	0.00101849	-0.00145003	0.000245816	-2.48903e-05	0.00051984	-0.0461144
x10MCx2408	0.00133667	-0.0764536	0.00420835	0.00191817	0.065672	0.00112788	-0.00737913	-0.00494491	0.00591218	0.00875942	0.0020538	0.000805414	0.0030802	0.0132531	0.0269696	0.00526839	0.00664605	0.000973558	0.00125646	0.0069332	0.00616066	0.000956373	-0.051	0.00568167	0.0309323	-0.0134722	0.00372832	-0.00784977	0.0120119	0.000490716	0.014527	-0.038908	-0.000763308	-0.00233541	-0.0842905	0.00341611	-0.00741758	-0.00687731	0.0101076	6.51431e-05	-0.00510069	0.00814057	-0.00903137	-0.00012857	0.00428659	-0.000557204	0	-0.00075428	-0.00534088
x10MCx2278	0.000908365	0.00380973	0.0137863	-0.000908854	0.167726	-0.00252958	-0.0329435	0.000312596	0.000198431	-0.0382249	0.00127323	-0.00079552	0.00297092	0.0073472	0.0224082	0.00035318	0.00899664	-0.00461029	0.00234559	0.00684452	-0.00302053	-0.00269507	-0.0124198	-0.00865744	0.0126448	0.141551	-0.00937977	0.0146547	0.00322601	-0.00663016	-0.001838	-0.0241314	0.00643172	0.00269285	0.0460998	0.00619968	-0.00166162	-0.0042887	0.00984458	0.00103535	0.00119733	0.00879905	0.00519478	0.000278451	-0.00332913	0	0.000357106	-0.00126235	0.0129547
x11MCx3149	-0.00151561	0.00156534	0.00798878	0.000194119	0.0789245	-0.00259078	-0.00864567	-0.000432305	0.00130565	0.00090351	0.0013898	0.00205762	0.00221346	0.00332873	0.0244214	-0.0051002	0.00397211	-0.0044257	0.00269002	-0.0132274	0.00418416	-0.0256821	0.0247616	0.00806929	0.0347336	-0.0122044	-0.00226401	0.0183099	0.00621859	-0.0122607	-0.00415936	-0.0195064	-0.00140762	0.00251346	0.056053	0.00416629	0.0115424	-0.0149672	0.00797644	-0.00192679	0.00126907	-0.00932328	0.00445453	-0.00113106	0.00471995	0.000137547	0.000196468	-0.00102827	0.00437321
x11MCx1591	-0.0100669	0.0109585	0.00954536	0.00137708	-0.307165	0.00226794	-0.0134801	0.000531496	-0.00290172	0.0724328	0.00245952	0.00146026	0.00592149	0.0100106	0.0212299	0.00835594	0.00386829	-0.000666562	-0.0102675	-0.0126946	0.00594274	0.000675436	-0.0366568	-0.0259749	-0.0246152	-0.0104705	-0.00533769	0.0105907	0.00537899	0.0125037	0.0276077	-0.0115253	-0.0118687	0.00420237	-0.0977689	0.00332098	0.0190217	-0.0220222	0.00341494	7.98684e-06	0.000380842	0.00413474	0.00356605	-0.00533774	-0.0102124	-0.00040689	0.000309493	0.00136208	-0.00233178
x13MCx2963	-0.00121717	0.00831683	0.0129138	0.00665794	-0.0891306	-0.00310095	0.0134538	3.27866e-05	-0.000617363	-0.0154094	0.000400583	0.000699421	-0.0108015	-0.0114376	0.0190889	0.00836912	0.00385851	0.00474278	-0.0020882	-0.0110713	0.00505361	0.00176506	-0.00805754	-0.0395879	0.0378408	-0.00956904	-0.00477131	0.0228791	0.00616797	-0.000876557	0.0309044	-0.0377294	-0.007736	0.00284757	0.0570018	-0.0115796	-0.00571871	-0.00141925	0.00303096	-0.00181486	0.00304341	0.00620404	0.00320019	-0.00113658	-0.00216432	7.57565e-05	-6.12561e-05	-0.000449942	0.00946612
x13MCx2273	0.00216066	0.00586595	-0.00835692	-0.00117922	0.167027	-0.00289617	0.0222461	-0.00011144	-0.00137453	0.00738009	-0.00714747	-0.000336377	-6.67552e-05	0.00803933	0.0199314	0.00735468	0.00889107	-0.00339801	0.000342868	0.00744489	-0.000516847	0.00178476	-0.0345359	0.00955964	0.0304213	-0.0129572	0.005543	0.0106794	0.00724124	0.00236527	-0.0114572	-0.0381839	-0.00817365	0.00192749	0.0514536	0.0034294	-0.0147152	-0.011828	0.0101724	0.000722416	0.00192009	0.007016	0.0052704	-0.00270826	0.00381111	0.000231636	0	-0.000472173	0.00688879
x13MCx1398	0.00357899	0.0194397	0.00689072	0.000960965	0.0224662	0.000991633	0.0108059	-0.0125468	0.000203621	-0.0346199	0.00113688	0.00121911	0.00305502	0.00678774	-0.0636197	0.00760616	0.00869041	0.000416828	-0.000143169	0.00622057	0.00226288	0.000352233	-0.0517417	0.0113994	-0.00189906	0.110475	0.00302872	-0.00652685	0.00497201	-0.015176	0.0147492	-0.0232269	-0.00570467	-0.00479577	0.0623663	0.00468827	-0.00432769	-0.0106335	0.0100696	0.00027117	-0.00241395	0.00791636	-0.0120781	0.001092	0.00551992	-0.000246423	0.000157316	-0.00107408	0.00648729
x13MCx2033	-0.0117552	0.00688566	0.00169956	-0.00255272	0.287555	0.00151783	0.012298	-0.000463576	0.0048921	0.0307595	0.000767281	0.00282708	0.00126392	0.0106884	0.0325766	0.00434847	0.0063903	-0.00370069	0.00111103	0.00762905	-0.010591	0.00539678	0.0456296	-0.0150337	0.0265969	-0.003394	0.00412912	-0.00578505	0.00772667	0.0133859	-0.0179459	0.00907888	-0.0131731	-0.000118832	-0.131887	0.00251657	-0.00474266	0.0148098	0.003591	0.000874699	0.00297008	0.00517185	0.00553493	-0.00135284	NA	NA	NA	NA	NA
x13MCx1655	-0.00211582	-0.0540154	-0.00101016	0.001061	0.267561	-0.00196656	0.0104954	-0.000907997	0.000500738	0.0367156	0.000913509	0.00367338	0.00295952	-0.0156663	0.0278389	0.00494002	0.00311202	-0.00421607	0.00110319	-0.00510006	-0.00416412	0.0034418	0.0501012	-0.0170655	0.0357397	-0.00571846	0.00406676	0.00490959	0.0104243	-0.016101	0.00360104	-0.0373975	0.00185873	0.00173456	0.0122018	0.00286135	0.0136132	0.0199474	0.00852315	0.000108366	-0.00596745	0.00741131	-0.0403604	-0.000292777	0.00523996	0	-3.83537e-05	-0.000820404	0.00752297
x13MCx3242	0.0026515	0.00583808	0.0175186	-0.000536719	0.149677	-0.00324388	0.00265606	0.000175913	0.000167709	-0.026091	0.001372	3.29586e-05	0.00130522	0.0059166	0.0218707	0.00445314	0.00782405	-0.00528195	-0.00162935	0.00613257	0.00490939	0.00063084	-0.018379	-0.0434969	0.0328888	0.096393	-0.00242411	-0.00550883	0.00796459	-0.00781445	0.011911	-0.00202395	0.00130444	-0.00248967	0.042645	0.00365656	-0.00772562	-0.00964749	0.0102499	0.00041737	-0.00215458	-0.0107816	0.00533971	-0.00274277	0.00376916	3.83824e-05	0.000125119	-0.00119541	0.00673367
x13MCx2699	-0.027604	0.00735757	0.0136983	-6.0992e-05	0.139833	0.00706918	0.00729994	0.000750732	-0.00404917	0.0439479	-0.0142537	-0.00134562	-0.0178201	0.00332459	0.0321742	0.00440468	0.00969571	-0.00550058	-0.0010536	0.00638589	-0.0153011	-0.000833231	-0.0308873	0.00137932	0.0290389	0.102996	0.00597359	0.00842005	0.00937609	0.00739691	-0.00751856	-0.00834218	-0.0111853	0.000719254	-0.106102	0.000616301	-0.00592067	0.0022007	0.00675756	0.000817967	0.000309656	0.00432065	0.0082201	-0.00174855	-0.00180424	9.2398e-05	-3.80506e-05	-0.00119365	0.00888173
x13MCx1991	-0.00770556	0.00700161	0.00803434	-0.001999	0.0457174	-0.00247443	0.00751054	-0.00444635	0.0154487	0.0515347	-0.0119291	0.000523114	-0.0199224	-0.0372338	0.035022	0.00619969	0.00774154	0.000568881	0.00338577	0.0073217	-0.0120874	-0.00106007	-0.0265173	0.00498365	0.0175309	0.122371	0.00706146	0.00470712	0.00865881	-0.000146093	-0.00944203	-0.0378209	-0.00528563	0.00225861	-0.153551	0.00223902	-0.00650233	-0.0253945	0.00397243	5.50261e-05	0.000361923	0.00805947	0.00731705	-0.000609782	0.00451039	0.000423529	0	-0.000553826	0.00740722
x13MCx2282	-0.00323486	0.00870969	0.00165779	-0.00117613	-0.00567763	-0.00387553	0.0153979	-0.000506666	0.00912708	0.00379939	0.00116361	0.000924274	0.000128142	0.0070866	0.0194262	0.00632626	0.00823789	0.00401288	-0.00163828	0.00644654	0.000464369	0.0015836	-0.0384417	-0.0129315	0.0313736	-0.011294	0.00503701	0.00927361	0.00606263	0.00696656	-0.00982932	-0.0401789	0.000499609	0.00363579	0.053863	-0.000428409	0.00123079	-0.0107703	0.0100287	0.000319488	0.00135888	0.00550702	-0.00472783	-0.0033937	-0.00371234	0	-7.28882e-05	0.000857373	0.00624725
x13MCx2621	-0.000887008	0.00532085	0.00931345	-0.00123393	0.161852	-0.00213474	0.0126317	-0.00627875	0.00466132	-0.0536028	-0.00165499	-0.000365797	-0.000112997	0.00702192	0.020115	0.0071293	0.00854233	0.00638791	-0.00165529	0.0064483	0.000231966	0.000603735	-0.0311691	0.0097612	0.000948885	0.100079	0.000854338	0.00285931	0.00667882	-0.000450113	-0.0030692	-0.00327837	-0.000592935	0.00228134	0.0503437	-0.00172266	0.0176874	-0.0108984	0.010117	-0.000292194	0.00105045	0.00692846	0.00382078	-0.00149499	0.00559473	0	0	-0.00116371	0.00802198
x13MCx2625	-0.00171323	0.00458039	0.011001	0.00146655	-0.361443	-0.000343476	0.00938374	0.00215145	-0.00317572	0.0310943	-0.0342011	0.00135153	-0.102219	0.00500071	0.0238423	0.00591257	0.00284164	-0.000647993	-0.00845201	-0.0124856	-0.0100659	-3.28848e-05	0.0503187	-0.0169994	0.0331562	-0.0092519	-0.00294656	0.0118889	0.0166586	-0.00323841	0.0331376	-0.0566566	-0.00252624	0.00574887	-0.13592	0.00276353	-0.00870714	0.0378221	0.00519466	0.0021352	0.00147219	0.00452999	0.0074705	-0.00676436	-0.00937051	9.61834e-05	-2.51933e-05	0.000444201	0.00682955
x13MCx2159	0.000362957	0.0143174	0.00852805	0.00153347	0.139944	0.00308559	0.00913067	0.0024942	0.000458382	0.0466749	-0.00416371	-0.000602269	-0.0178622	0.00682802	0.0211185	0.00283842	0.00829051	-0.00711333	-0.000311076	0.00783048	0.00558317	-0.000922295	0.029654	-0.0289563	0.0351829	0.113063	0.00219533	-0.00910603	0.00879505	0.0112965	0.0143559	-0.0424464	0.00218271	0.00160885	0.0464521	-0.00548588	-0.0156508	-0.0154016	0.00718626	0.000220475	0.00243644	0.00759659	0.00654742	-0.00110321	NA	NA	NA	NA	NA
x13MCx1381	0.00361396	0.00771936	-0.00502756	0.00072902	0.0377558	-0.000313714	0.0102887	0.000110432	-0.000110404	-0.032313	0.00173622	0.000645258	0.00245319	0.00558936	0.027165	0.00721575	0.00796256	-0.00365957	0.00362266	0.00423882	0.00115718	-0.000241178	-0.0361731	0.0101332	0.0142692	-0.0127939	0.00347148	-0.00801753	0.00951871	-0.0075799	0.0157976	-0.00605474	-0.00730089	-0.00551608	0.0671699	0.0037348	0.0165196	-0.0152028	0.0104347	0.000383432	-0.00390104	-0.0743259	-0.00369253	-0.00116064	-0.0011595	0.000375164	-6.15592e-05	0.000950457	0.00675721
x13MCx1129	-0.00426905	0.00500102	-0.00253959	0.00195787	0.00790511	-0.00645724	0.00315777	0.000834596	-0.0014327	0.0612996	0.00210371	-0.000860723	0.000131451	0.00294802	0.0329056	0.0045283	0.00701945	0.00731242	-0.00101855	0.0063178	0.00727397	-0.0013996	-0.016814	-0.0159703	0.0294184	0.122781	0.00546074	0.0147478	0.00750286	-0.0142256	-0.0159098	-0.032512	0.00597059	0.00351927	-0.123176	0.00226583	0.0067003	0.0133971	0.0101302	-0.00292219	-0.00572786	-0.0502046	-0.0294183	-0.00262556	0.00618521	1.77318e-05	0	0.0012987	0.00961341
x13MCx2054	-0.0027248	0.00720668	0.00362832	0.00127475	0.0279049	-0.00596354	0.00862904	0.00018669	0.0035597	-0.00217498	0.00177227	0.000572789	0.00278793	-3.42481e-06	0.0247247	0.00592162	0.00797386	-4.97818e-05	-0.00189299	0.00958589	0.00414406	0.0017241	-0.0108708	0.0101161	0.0278643	-0.00537378	0.00344348	0.0152634	0.0083977	-0.00211288	0.0188234	-0.0377454	-0.00807538	0.00289789	0.0448337	0.00403822	-0.000122134	-0.00747577	0.00865496	0.000659695	-0.00304609	-0.0494105	-0.0192805	0.00160024	NA	NA	NA	NA	NA
x13MCx1416	-0.0024363	0.00547534	0.00206572	-0.00471436	0.0626928	-0.00297175	0.01359	0.000236724	0.0043292	-0.0203159	0.00266553	-0.0042138	0.000516634	-0.0571978	-0.0833679	0.00646975	0.00442588	0.00432309	-0.0016838	-0.0205931	0.00476971	0.00111804	0.0345531	-0.0356671	0.0303412	-0.0126867	0.00552875	-0.00745813	0.00894806	0.0180103	0.0176763	0.00540185	0.00165383	0.000204859	0.0494337	0.00458633	0.00809287	0.0105254	-0.0245396	0.00100699	0.00329232	0.00890427	0.00643057	-0.00145142	0.00375592	0.000174697	-1.16321e-05	0.000783974	0.00658397
x13MCx1818	0.00227188	0.00422571	0.00325645	-0.00254335	0.0995825	0.00272504	0.00549481	-0.000817047	-0.000851124	-0.070305	0.000359738	-0.00142332	7.26224e-05	-0.00108352	0.0230304	-0.0012991	0.00362291	-0.000452254	-0.00182231	-0.0324103	-0.00239029	-0.00449755	0.0484766	-0.019479	0.0245623	-0.0100992	0.00386501	-0.00871503	0.0204671	0.0119209	-0.00242809	0.0493232	-0.0235355	0.000625087	-0.172497	0.00020449	0.00236489	0.0169138	0.00518893	0.000646978	-0.00340603	-0.0684949	-0.0120936	-0.00268174	0.0045339	-0.000274835	-3.80506e-05	0.00102644	0.00576527
x13MCx1340	-0.00188845	0.00744173	-0.000642335	-0.000646267	0.0276564	-0.00305334	0.0146252	0.000393856	-0.00140003	-0.0119566	0.00107034	0.000900849	0.00145097	0.00504008	0.0227998	0.00225802	0.00728455	0.00588276	-0.0019301	0.00167767	-0.00447118	0.000463849	-0.0449638	0.00115244	0.0310459	-0.0116045	-0.00227197	-0.0079721	0.0152227	-0.00403922	-0.00411215	-0.0389304	0.00328778	0.00174117	0.0467511	-0.00616204	-0.00395591	-0.00806963	0.00862241	0.00019387	-0.00496024	0.00809104	-0.0384094	0.00350984	-0.00228938	-0.000709147	0	0.00105876	0.00637023
x13MCx2743	-0.00133465	0.00412203	0.00499919	0.000243123	0.00583359	0.00191239	0.0108212	-0.000745047	-0.00583301	0.0144766	0.00136599	-0.000612554	0.00183303	0.0141979	0.0304624	0.00675784	0.0103715	0.00526525	-0.00240152	0.00703948	0.000514291	0.000149203	-0.0320814	0.00652982	0.00445378	0.085314	0.00264514	-0.00443394	0.00400612	0.0065302	-0.00806607	-0.00124297	0.00629638	-0.00182024	-0.127912	0.000907138	0.017375	-0.0116987	0.00734791	0.000557952	0.00127497	0.00705271	0.00787807	-0.00187624	-0.000558447	1.79554e-05	0	0.000744521	0.00819432
x13MCx3311	-0.000185903	0.00408533	0.00254737	0.000822149	0.0617819	-0.00204106	-0.0137804	-0.0106962	-0.000325625	0.0393128	0.00153222	0.000575165	0.00244769	-0.00172233	0.0230497	0.00588781	0.0030547	-0.0020478	0.0022185	-0.0143583	0.00506949	0.000768751	0.0613465	-0.0225894	0.0321112	-0.0119719	0.00292713	-0.0092592	0.0171783	-0.00997687	0.0149584	-0.0370659	0.00154931	0.00207559	0.0347434	0.00374955	0.00991465	0.0205484	0.00315242	0.000161612	-0.00801252	0.0083128	0.00536519	0.000703172	-0.00401456	0	7.46708e-05	-0.000912652	0.00484533
x13MCx1553	-0.00214291	0.00500685	0.00520425	-0.00107239	0.136166	0.00537398	0.0198046	-0.000934991	0.000515606	0.0434454	0.00166286	0.000832309	0.000161922	0.00695253	0.0228774	0.0052118	0.00360597	0.0057228	0.000443246	-0.0200284	0.00653076	0.00256732	-0.0160282	0.00626533	0.0294035	-0.0109463	0.00404481	-0.00857619	0.00923696	0.00914248	-0.0149899	-0.00844984	-0.00647996	0.000838396	0.0503873	0.00340815	0.0134327	0.00103412	0.00849392	0.00116279	0.00375558	0.00750928	-0.0044982	-0.00231366	-0.00125955	0.000326652	-4.79979e-05	-0.000916599	0.00758952
x13MCx3401	-0.00916799	0.00305735	0.00823663	0.0016305	-0.265646	-0.00652384	-0.0156079	-0.00114629	-0.00147471	0.0316251	-0.00462352	0.000270167	0.00311903	-0.00785097	0.014212	0.0032923	-0.0660891	0.000520694	0.000913421	-0.0893186	0.00163091	0.000191988	0.047676	-0.0354287	0.0279265	-0.0052987	-0.000924121	-0.0145805	0.0304614	-0.00421898	-0.0364894	-0.0369235	0.00379239	0.00564649	0.056492	0.00425659	-0.00331489	0.0301552	0.00714339	-0.000246736	-0.00579916	-0.0587697	-0.00297264	-0.0253109	-0.000624981	0.000216288	0.000151535	-0.00140995	-0.00455273
x13MCx2965	9.71813e-05	0.00614663	-0.00359325	-0.00103371	0.0812168	0.000417923	0.0168267	0.000227691	1.46277e-05	0.0512774	-0.00311284	0.000343655	-0.00797687	0.0069413	0.0217405	0.00351074	0.0056084	-0.00157204	0.00218454	0.0101187	-0.00281662	0.00305426	0.0437942	0.00589557	0.0302416	-0.0102453	0.0049967	-0.00493071	0.012021	0.015508	0.0116554	-0.0269627	-0.00198309	0.00467605	0.0558985	0.00332879	0.0143374	0.0226761	0.00827465	-0.000573694	-0.00225749	0.00854987	0.00304296	0.00478025	0.00536992	0	0.000190686	-0.000601722	0.00652984
x13MCx2401	-0.000971129	0.00701993	0.00138763	-0.00267921	0.0829306	-0.00139113	0.0164558	0.000266513	-0.000724107	0.0506089	0.000998878	0.000863146	-1.73794e-05	0.00206919	0.0143884	0.00799408	0.00772743	-0.00258956	0.000709153	0.00691368	0.00319411	0.00179115	-0.0426723	-0.0366581	-0.00196758	-0.00428171	-0.00401008	-0.00553989	0.00763815	0.00950582	0.0132746	-0.000751086	-0.00525123	-0.00448996	0.0437214	0.00500115	-0.00759786	0.0151163	0.0118467	-0.000626644	0.00361248	0.00595945	0.00649186	-0.000635468	0.00422824	0.000114828	0.000282435	-0.000833006	0.00865042
x13MCx2252	-0.000816556	0.00500197	0.00633721	-0.00161042	0.0764978	0.00669455	0.0148174	-0.000843777	0.0038726	-0.0167218	0.00132287	-0.00522479	0.00236988	0.00810352	0.0182352	0.00554662	0.00789518	-0.00210711	0.00070562	0.00654443	5.97915e-05	0.000678015	-0.0248257	-0.00147191	0.0304849	-0.0128577	0.00156065	0.00775272	0.00760415	0.00596784	0.0135407	-0.0194971	-0.00618724	0.00137972	-0.0174445	0.0037588	0.000465913	-0.0146951	0.0079006	0.000319254	-0.00419035	0.00596845	0.00552702	0.000939882	-0.00295779	0.000125787	-6.17157e-05	-0.00110668	0.00928715
x13MCx2458	0.00403309	0.00366298	0.00621667	-0.00247205	-0.0990447	0.00352488	-0.01212	0.00189355	-0.00101441	0.0128089	-0.00198721	0.00207875	0.000327657	-0.00568551	0.0277559	-0.0390011	-0.276632	0.00464551	-0.00319393	-0.0614522	-0.00417476	-0.00468179	-0.0282456	0.0120509	0.0424213	-0.0107136	-0.00114133	-0.0072381	0.00339593	-0.00705708	-0.0150729	-0.0542585	0.00163523	-0.006148	0.0506215	0.00452816	-0.00899	-0.0157078	0.0100863	-0.000273304	-0.00441083	-0.0515565	-0.0234511	0.000588793	-0.00455537	0.000446248	-1.31603e-05	0.00160108	0.0103558
x13MCx1648	-0.000176028	0.00623902	0.00319004	-0.00170521	0.0226238	-0.00295821	0.0108256	-0.000822923	3.44779e-05	0.013331	0.00219331	0.000521483	0.00277414	0.00516475	0.020712	0.0056561	0.0106614	-0.00479603	0.00221475	0.00832367	-0.00718199	-0.000459218	-0.0197945	-0.0220379	0.0312336	-0.0113663	0.000574536	0.0092904	0.00995362	-0.00084978	0.0146352	-0.0398097	0.00477133	0.00256318	-0.125679	0.00337514	0.0153098	0.0123176	0.008735	0.000221774	-0.0055591	0.0075871	-0.00619697	0.00656714	NA	NA	NA	NA	NA
x13MCx1598	0.00448774	0.00778812	0.00383548	-0.00269578	-0.152091	0.00225726	-0.00247552	0.00127168	-0.00221369	-0.0460263	-0.0111791	-0.00439185	-0.0146589	-0.00195189	-0.00501292	0.0011435	0.00849069	0.000814195	-0.00347426	0.00894765	0.000984912	0.00548833	-0.0512107	0.0104104	0.00566013	-0.0105456	-0.00353671	-0.00921632	-0.000952671	-0.0131995	0.0248069	-0.0286835	-0.00637477	-0.00308962	0.0470865	0.00304697	0.016192	-0.0142542	0.00780662	0.00280565	0.00229709	0.00565327	0.00490167	-0.00337357	-0.00228857	0.000216091	-4.95262e-05	-0.000482638	0.00895859
x14MCx2789	0.00118656	0.00264117	0.00137342	0.00371622	-0.0183063	0.00179036	0.0116972	0.000231846	-0.00143541	-0.0190139	-0.00240174	-0.00058199	-0.00690755	0.00571416	0.0230454	0.00804418	0.00673731	0.00222626	0.00191053	0.00832412	0.00380953	0.00138888	0.0538768	-0.0311561	0.033047	-0.0118771	-0.00307429	-0.0071209	0.0103364	-0.00505266	0.0196363	-0.0421335	-0.00151051	0.00454678	0.0500117	0.0040406	-0.00381776	-0.00957849	-0.0488526	0.000706259	0.000939772	0.00690652	0.00326976	-0.00251317	0.00430258	7.46662e-05	-1.31603e-05	-0.000803016	0.00570343
x14MCx1940	-0.0242628	-0.069585	0.00196004	-0.002149	0.138542	0.00958879	0.0189887	0.000763464	-0.00203944	-0.00329999	-0.0130854	0.000982608	-0.000115597	0.00286444	0.0163872	0.00234836	0.00777562	0.00491328	0.000987222	0.00637695	0.00108769	0.0025883	0.0567634	0.00551723	0.036243	-0.0124352	-0.00427583	0.00942779	0.00822287	0.00641751	-0.00282132	-0.0406844	-0.00517474	0.00311684	0.0524047	0.00335086	-0.00425293	0.00970121	0.0103154	0.000414345	-0.0053948	0.00638143	0.00578197	-0.00143188	0.00553078	6.94487e-05	-1.16321e-05	-0.00172902	0.00710239
x20MCx2962	-0.00805325	-0.0168976	0.00306074	0.000490949	0.218779	0.00259992	0.0218547	-7.14705e-05	0.0011554	0.0651852	-0.00100106	5.07508e-05	-0.00883485	0.0131363	0.0373502	0.00405965	0.00982625	0.0156263	-0.00115533	0.00856599	0.00243972	0.00181492	-0.00780456	-0.0178794	0.0310983	-0.00882512	0.00674759	-0.00759474	0.00607273	0.0147224	-0.0163953	0.0842919	0.00491715	0.00293039	-0.0992869	-0.00200241	-0.00905302	0.0319565	0.010158	9.89293e-05	-0.000430586	0.00783679	-0.003639	-0.00192407	0.00559303	0.000235514	-3.65223e-05	0.00114012	0.00521092
x20MCx1620	0.00273914	0.0126412	-0.0066826	0.000973637	0.0951357	0.0021947	-0.0399047	4.07303e-05	-0.00232445	0.0367564	0.00143109	-0.000580655	0.0017327	0.00931032	-0.0319069	0.00540528	0.00969131	-0.0180984	-0.00251426	0.00650465	-0.0341595	-0.000911141	0.0238798	0.00402228	0.0139722	-0.00984298	-0.00416089	0.009245	0.00633486	0.0102873	0.011375	0.135209	0.00236581	0.000136279	-0.0844974	-0.00493948	0.0216168	0.00116157	0.00970338	-0.00290429	-0.00566295	0.0067831	-0.0302679	0.00226445	-0.00247429	0.000136345	-8.66584e-05	0.000289998	0.00659465
x20MCx2678	-0.000233713	0.00780796	-0.0151272	0.00297451	-0.0102209	0.00160983	0.00515192	-0.000619433	-0.00250673	0.0470353	0.00177738	-0.000149417	0.00326149	0.0117832	0.0222665	0.00569346	0.00944123	0.00689083	-0.00395326	0.00884969	0.00671322	-0.00068143	-0.034145	0.00840507	0.00655007	-0.0100254	-0.00366947	-0.00598944	0.00686441	-0.00498839	-0.0116764	-0.0289284	0.00814085	-0.00360794	-0.120131	-0.000860634	-0.0147133	0.0115513	0.010201	-9.35094e-05	0.00285328	0.0052795	0.00802643	-0.00189619	-0.00233928	7.85442e-05	0	0.000871575	0.0069342
x20MCx1829	0.00640934	0.0100652	0.00305472	0.00273829	0.150566	-0.00229029	0.0144049	-0.00040288	-0.00330497	0.0344376	-0.00115066	0.00166332	-0.00642308	0.0145062	-0.0223249	0.0118476	0.00921035	0.000498678	-0.00265546	0.00945474	-0.00587173	-0.00154173	-0.0215084	0.00653792	0.02337	-0.0138011	0.0035133	-0.00505155	0.000904739	0.000899958	-0.151164	-0.0456969	0.00642928	-0.0030665	-0.209235	-0.000413919	0.000925438	-0.0134262	0.00251159	0.002083	0.00245053	0.00599422	0.00742969	-0.00184352	-0.00387014	-0.000349514	0	-0.00108268	0.00728789
x20MCx2651	-0.00185966	0.00798978	-0.00194328	-0.00590482	-0.316444	-0.00303723	0.0137984	-0.000378218	0.0095747	0.0692344	0.00280827	0.00218559	0.00227376	0.0126403	0.0183311	0.00654324	-0.0644416	-0.0394955	-0.0114361	-0.0349019	0.00784904	6.82227e-06	0.0474751	-0.00576426	0.0265084	-0.0139348	0.000199643	-0.00921225	0.0222977	-0.000605027	-0.027341	-0.0432257	0.00574278	0.00310921	-0.144959	-0.0164445	-0.0160757	-0.0140877	0.00347094	5.8089e-05	-0.00670536	-0.00303957	-0.00564307	-0.0139773	-0.00703147	5.78011e-05	-1.16321e-05	0.00139179	0.00744297
x20MCx1899	0.00300756	0.00442933	-0.015109	-0.00241082	0.0498889	0.0014602	0.00880335	-0.000203412	0.0154668	0.00548896	0.00171075	2.96981e-05	-0.000159371	0.00903634	0.0271307	-0.0052788	0.00847781	-0.00557264	-0.0026284	0.00747102	0.00377039	-0.0012424	0.0174169	0.00799036	0.0360171	-0.0121816	0.00553062	0.00919	-0.0218579	0.00910721	-0.0249843	-0.0259783	0.00858443	0.000542059	-0.158976	-0.00883383	-0.00829861	-0.0207341	0.0105907	-0.00590995	0.00264983	0.00636165	0.00706307	-0.00215565	-0.000535982	9.91646e-05	3.83543e-05	0.000875453	0.00715809
x20MCx2214	0.000303521	0.0123115	-0.01061	0.0033286	0.17723	0.00430911	0.00529296	0.00186304	-0.00271686	0.052547	-1.46325e-05	0.00167675	0.00139001	-0.00944935	0.0286712	0.00515389	-0.0639891	-0.00598887	0.00190038	-0.0531963	-0.00266908	0.00153894	0.0414263	-0.0133084	0.028438	-0.00893442	-0.00286294	0.0167555	-0.00089346	0.0139362	-0.0139574	-0.0300646	0.0322513	0.000581545	-0.0939946	0.00310154	-0.0130862	0.00905059	0.00869445	0.00145115	0.00718023	0.00815869	-0.023499	-0.00131818	-0.00557113	0.00019179	-4.79979e-05	0.00125084	0.00921784
x20MCx2685	0.00373103	-0.0404665	-0.00771387	-0.000397667	0.0452637	-0.000514665	-0.0223629	-0.000371424	0.000813778	0.0423323	0.00105744	-9.20791e-05	0.00183275	-0.00588607	0.0200658	0.00561863	0.00231428	-0.00104324	-0.00249242	-0.0132979	0.000186621	0.00125912	0.0694223	-0.0230406	0.0364511	-0.0112402	0.000571117	0.0166209	-0.00326426	-0.000462764	0.0169294	0.000779274	0.00135523	0.00240999	0.0560443	0.0033562	0.022238	-0.0116817	0.0126571	-0.000761634	0.00227969	0.0072905	0.00536641	0.000592132	-0.0383499	-0.0003608	0.000151535	-0.000801888	0.00870803
x20MCx2562	0.00393692	0.00732755	-0.00919308	-0.000718228	0.0296432	-0.00196926	0.0140796	0.000281753	-0.00207934	0.0435863	0.00119355	-0.00270067	-8.48984e-05	-0.00388671	0.0190939	0.00608046	0.00808934	0.0101898	-0.00199405	0.00752055	0.00660862	0.000693145	-0.0342216	0.000165181	0.0315438	-0.0095864	-0.000352312	-0.00656633	0.00593175	0.00995925	-0.0180687	0.150993	-0.00680043	0.00195765	0.00856701	0.0017876	-0.00634866	-0.00909364	0.0103384	-0.00710002	0.00402522	0.0067635	0.00378997	-0.000980807	-0.00195314	-8.53948e-05	0	0.00134775	0.008256
x20MCx2710	0.000909864	-0.0383512	-0.0134044	-0.00368396	0.0405761	-0.00398649	0.0136491	0.000310041	-0.00325083	0.00518272	0.000502565	-0.000309803	0.00152978	0.00852545	0.0308594	0.00536773	0.0109982	0.00445643	0.000581111	0.00855947	0.00554516	-0.00129486	-0.0094405	0.00894693	0.0302688	-0.011008	-0.00234417	-0.00630459	0.00889833	-0.00464562	-0.0216671	-0.00872075	0.00759853	-0.00311587	-0.140329	0.000219899	-0.0108898	0.00078259	0.0115516	0.00014104	7.85499e-05	-0.00677887	-0.00321818	-0.00343972	-0.00173491	0.0001169	-3.63659e-05	-0.00100154	0.00741326
x20MCx1526	0.0119256	-0.0530526	-0.0139083	0.00190481	0.106643	-0.000715219	-0.0204626	-0.000674256	0.0077932	0.0234605	-0.00285314	-0.00045976	-0.011494	0.00925426	0.0251458	0.00846834	0.00419031	0.000847243	-0.00121546	-0.00192612	0.00592911	-0.00276771	-0.0103015	0.00392095	0.0260046	-0.013728	0.00381632	-0.00812829	0.012636	0.00318458	-0.111209	0.047783	0.012689	-0.00173176	-0.117671	-0.00646514	-0.0065433	0.00727089	0.009543	0.000947356	0.00135297	0.000732495	-0.00419575	-9.32233e-06	0.00501821	0	0	-0.000917049	0.00697002
x20MCx1387	-0.0013528	0.00238728	0.00127094	-0.000513943	0.0375849	-0.00257808	-0.00736947	0.000451467	-0.00117395	0.0259823	0.00117747	0.00125222	-0.00362714	0.00677697	0.0243626	0.00646694	0.00572627	-0.000337357	0.00504907	-0.00845423	0.000518017	0.0012649	-0.0109706	-0.0255764	0.0331916	-0.0093086	-0.00609148	-0.00665598	0.00895938	0.00360878	-0.00428391	-0.00775198	0.00156682	-0.00345745	0.0548072	0.00165357	-0.00409108	-0.0112035	0.00956564	0.00105319	-0.00500426	-0.0439999	-0.013227	-0.00224654	-0.00558287	-0.000124521	-7.50264e-05	-0.000486099	0.00292466
x20MCx3188	0.000999886	0.00992669	-0.00309567	-0.0014011	0.251735	0.00848294	-0.0623561	-0.00172291	-0.00376376	-0.034763	0.000827098	0.00208005	0.00116921	0.0157264	0.0218582	0.0108042	0.00873308	-0.00942459	-0.00137281	0.00629677	-0.0115286	0.00362013	-0.0569654	0.00827453	-0.24692	-0.00737504	-0.0132986	0.014344	0.0142183	-0.0130233	-0.0560689	0.0615998	0.00286019	0.00163172	0.0528236	-0.00775942	-0.00338117	-0.000453587	0.00190375	-0.000315053	-0.00319464	0.00556517	-0.042209	0.0033989	0.00394127	-0.000177572	0.000311686	-0.00102776	0.0066898
x20MCx2921	0.00334604	0.00499916	0.000631415	-0.00088305	0.0623881	0.000863208	0.00645941	-0.000119595	0.00636702	0.00826421	0.00117713	0.000162759	-0.00442455	0.00333806	0.0214459	-4.14495e-05	0.00766827	0.00848756	0.000720124	0.00837213	0.00333078	0.00051913	-0.017786	0.00856603	0.0309553	-0.00849392	0.00661702	-0.00698475	-0.0346068	0.000775055	-0.0144365	0.148491	0.000209813	-0.00560834	0.0419047	0.00224899	0.0002801	-0.0132089	0.00858513	0.000797373	0.00223914	0.00767289	0.00495565	-0.00216322	0.00323612	-0.000121902	0.000113823	0.00155153	0.00688442
x20MCx1500	-0.000346371	0.0132017	-0.0121675	0.00133786	0.0109111	-0.0042233	-0.0121737	-0.000314774	0.000641337	0.0535355	0.00134704	4.32694e-06	0.00230844	0.00227553	0.027812	0.00565491	0.00557712	-0.000569329	-0.00294238	-0.0121765	0.00558153	0.000707559	0.0512177	-0.0198203	0.0266615	-0.011153	0.00459947	-0.00755299	0.0187937	0.00939606	-0.0174902	0.00528197	0.00479803	-0.00686215	-0.116081	0.00281995	0.0129236	0.0234819	0.00717483	0.000603338	-0.00572233	0.00560599	-0.0109547	-0.00343987	-0.00138051	0.000226418	0	0.00073353	-0.00665407
x20MCx2117	-0.00473348	-0.0374166	-0.0161759	0.00120468	0.0582099	-0.0019991	-0.00984062	-8.29039e-05	-0.00147192	0.0465032	0.0017162	1.43258e-05	0.00197348	-0.000804757	0.0182861	0.00180498	0.00266663	-0.00594556	-0.00167321	0.00744403	0.00241102	0.000328163	0.0687792	-0.0193715	0.0325919	-0.0113779	0.00364115	-0.00720045	0.0105514	-0.000708096	-0.0105822	0.0673291	0.00222995	-0.00155529	0.00610263	-0.00751093	-0.0158411	0.0157416	0.00749979	0.000855646	0.000486708	0.00796186	-0.0299208	-0.000293236	-0.01347	3.83824e-05	-6.15592e-05	0.000809573	0.00718598
x20MCx2531	0.000906105	0.0124061	0.00467787	0.00301204	0.0675216	-0.00204707	-0.000182854	-0.000421063	0.00638737	0.0500812	3.64565e-05	-0.000339442	-0.00449888	0.0102789	0.0301145	0.0052224	0.00510883	-0.00203507	0.000844758	-0.0176448	0.005495	0.001775	-0.01624	-0.0214564	0.0239528	-0.00988187	0.0044845	-0.0054361	0.00761733	0.0127304	-0.0106826	0.133247	0.00548637	-0.003647	-0.103045	0.00280947	-0.00676962	-0.00249738	0.00922023	-0.000407121	0.00384785	0.00785946	0.00425718	-0.000419867	0.00527082	-0.000124521	0	0.00107669	0.00834509
x20MCx2491	-0.000190718	0.00579952	-0.00230666	-0.00156311	0.118102	0.00135787	0.0132185	-4.92252e-05	0.0101507	0.0460687	0.000939706	-0.000125069	0.003183	0.0139279	0.0310171	0.000605886	0.0110865	-0.00131818	-0.00117665	0.00926563	-0.000634094	0.000726212	0.0277493	0.00403316	0.0295017	-0.00989907	0.00384671	0.00886638	0.00944335	0.00598043	-0.0154798	-0.0432097	0.000526233	-0.000451914	-0.143877	-0.00989063	-0.0181345	0.0201522	0.00833349	0.000972195	0.00325051	0.00953389	0.00400921	-0.00149777	-0.00762297	0.000362716	-2.47924e-05	0.000612882	0.0084826
x30MCx1881	0.00209893	0.0141825	-0.00794344	-0.00104222	0.0510301	-0.00285051	0.0170816	0.000411629	0.00851247	0.0453392	0.00176039	-0.000726167	-0.00243061	0.00646179	0.0167017	0.00484073	0.00877473	-0.00117325	-0.00207417	0.00655361	0.00591505	0.0158602	-0.0160922	0.0120258	0.0264446	-0.00949504	0.00474053	-0.00513206	0.000688722	-0.00241431	0.0104315	-0.00141048	0.00200207	-0.00136593	0.0319247	0.00394047	0.00261529	-0.00719608	0.00978864	-0.000101894	-0.00591051	0.00760035	0.00477508	0.00126911	0.00511393	0	-3.63659e-05	-0.000499791	0.00561955
x30MCx1566	-0.00111657	0.00374238	0.00689294	0.00232588	0.145558	0.0075798	0.0128932	-0.000176661	0.014193	0.0506182	-0.00299192	0.00099168	-0.00692261	-0.00559975	0.0198424	0.00549656	0.00940464	-0.00705521	-0.00153696	0.00793836	0.00349411	0.00359681	0.0557205	-0.0170887	0.0311699	-0.0100274	0.00458443	-0.0029816	0.00723259	-0.00715925	0.0165503	-0.0139366	0.000590833	0.00160884	0.0169649	0.00367982	0.0142674	0.0195838	0.00921648	-0.000343794	0.00381099	0.0069577	0.00650689	-0.000637675	0.000338204	-0.000303424	-3.68254e-05	0.00108809	0.00577111
x30MCx1163	-0.000923326	-0.0333123	0.00853023	-0.001736	-0.0652722	-0.00309527	0.022152	0.000734496	0.000280162	-0.00532342	-0.00400117	-0.000494472	-0.00735893	0.00734587	0.0213674	0.00821749	0.00534025	0.00474849	-0.00249371	0.00785794	0.00473802	0.00541393	-0.0434814	0.00598563	0.0433333	-0.00950226	0.000943891	-0.00690204	-0.0139711	0.00158169	0.0256113	-0.0379652	0.00380456	-0.00489105	0.0128405	-0.00452981	-0.00737236	-0.00678956	0.0114999	0.000703449	0.00223477	0.00747361	0.00677349	-0.0015508	0.00514806	-0.000150314	-2.51933e-05	0.00146679	0.0069036
x30MCx1197	-0.00226991	0.00972478	0.000197633	-0.000165756	0.0251312	-0.00366775	0.0152901	0.000354488	0.00176667	-0.0201517	0.00147136	0.000888265	0.00284964	0.00733962	-0.0625254	0.00772053	0.00874622	0.00506619	-0.00156785	0.00882539	-0.000464507	0.00164852	-0.0713369	0.0104539	0.0278656	-0.0122292	-0.00175773	-0.00479671	0.00173173	0.0101974	0.00724122	-0.0499293	0.00162659	-0.00622418	0.0596343	0.00470074	-0.005757	0.00803507	0.010462	-0.000395575	0.000929402	0.00849775	0.00655699	-0.00135786	-0.00182658	9.91683e-05	-1.31603e-05	0.000273988	0.00569516
x30MCx1527	-0.00143058	0.00277864	-0.0112841	-0.000379815	0.131831	0.00652703	0.0174751	-0.000213129	0.00660894	0.00619199	0.00200154	0.00205348	0.00242761	0.00581701	-0.0814507	0.00812985	0.00864543	-0.0132773	-0.000172635	0.0068586	-0.00154222	0.00298905	0.049028	-0.000635302	0.0297386	-0.0106853	0.00561621	-0.00684953	0.00773706	0.0149788	0.00993696	-0.0482042	0.00256292	-0.00192029	0.0512377	0.00490257	-0.00171426	0.017587	0.00849024	0.000145703	0.00303898	0.00972315	0.00677177	-0.00215196	-0.00322926	3.31649e-05	-1.16321e-05	0.000538069	0.0080559
x30MCx2675	-0.00237402	0.00525752	0.0085064	0.00458202	-0.256781	-0.00275131	0.00768386	0.00277009	-0.0164117	-0.0101257	-0.00593575	0.000888994	0.000289329	0.0145567	-0.0429517	0.00675852	0.0105764	0.00478223	-0.00672562	0.00803301	0.000674159	0.000217848	0.032786	0.00494543	0.0300066	-0.00881917	-0.00955577	-0.0066711	0.00490839	0.0162778	0.0300853	-0.0574697	0.000812961	-0.00351953	-0.164828	0.00327566	0.0131948	0.00507779	0.00810046	0.000201806	-0.000836457	0.00435114	0.00619948	-0.00702527	0.00442826	0	-3.63659e-05	0.00109644	0.00702936
x30MCx1355	0.00312016	0.00182454	0.0119498	-0.00159359	-0.285356	0.000543722	0.0151191	0.003623	-0.000549518	0.00488632	-0.0040371	2.40155e-05	0.0010027	-0.00678696	-0.0529823	0.00879981	0.00893033	0.00373656	-0.00103222	0.00893324	0.00148509	0.000974553	-0.0237526	0.0125098	-0.00262544	-0.00970038	-0.00560218	-0.00826911	0.00411022	-0.0217712	0.0299942	-0.00933436	0.000967686	-0.00542712	0.0736376	0.00390688	-0.00897819	-0.0186545	0.00702075	-0.000621133	-0.00123018	0.00180549	0.00656623	-0.00930976	0.00408642	-5.58346e-05	-3.80506e-05	0.00105127	0.00638158
x30MCx1405	0.000655957	0.00276114	0.00182206	-0.00139418	0.125404	0.0103912	0.0209038	-0.000355421	0.00647669	-0.0181364	-0.00187471	0.00157483	0.00168278	0.00793656	-0.0750109	0.00209662	0.00939547	0.00737067	0.000395227	0.00833104	-0.000711398	0.00425852	0.0534885	0.00674208	0.0316707	-0.00913307	0.00528142	-0.00498876	-0.0253181	0.0185404	0.00642622	-0.00011111	-0.000147245	-0.000209401	0.0510981	0.0043099	0.0101936	0.0178888	0.0092904	-0.000384388	0.00395394	0.00867749	0.00718484	-0.000606697	0.0049423	5.78011e-05	0	0.000872392	0.00657379
x30MCx3366	-0.00124664	0.00891123	0.0127073	7.26966e-05	-0.265616	0.00178088	0.00763637	-0.00116515	0.0116406	0.0608303	0.0032751	0.00133143	0.00679663	0.0143568	0.0225722	0.00534918	0.00532979	-0.00449694	0.00676008	0.0037385	-0.00704011	-0.00112428	0.0297105	-0.0233315	0.0260525	-0.00404077	0.00371677	-0.00639766	-0.0218041	-0.0163233	0.0309046	-0.0480266	0.0054217	-0.00483579	-0.13698	0.00267213	0.0151112	-0.0316119	0.00518973	-0.000440212	-0.00351764	0.00425395	0.00694247	-0.00749989	-0.00331531	0.000154077	-7.44164e-05	0.00114055	0.00731429
x30MCx2966	-0.00176882	0.00466937	0.000370061	0.00114099	0.0240286	-0.00277972	0.000211192	0.00185698	-0.000868833	0.0449918	0.00205546	0.00159868	0.00195974	0.00562896	0.0174817	0.00461746	0.00743753	0.00569881	-0.00166851	0.00647087	0.00490371	0.000646478	-0.0237771	0.000286114	0.0356034	-0.00875532	-0.00672085	0.0139348	0.00900324	-0.000779056	0.016466	-0.0556505	0.000227743	0.00310315	0.0394861	0.00291363	0.0102676	0.0193451	0.00902095	0.000800763	-0.00463893	0.00641111	4.723e-05	-0.00178258	0.0052565	-0.000337286	0	0.000543421	0.00393116
x30MCx2354	0.00168502	0.00376586	-0.0119273	-0.00119736	0.150428	-0.00214643	0.0108488	-0.0167142	0.00924124	0.0517093	0.00206882	-0.000299824	0.00139892	-0.005756	0.0265022	-0.0475674	0.00935643	0.00871548	0.000940686	0.00733256	0.00738623	0.000638101	0.0581038	-0.018157	0.0414549	-0.0107508	0.00435027	0.0076116	0.00611026	-0.00984842	0.0137145	-0.014787	0.00289387	0.00202178	0.00914957	0.00492448	-0.00552853	0.0110419	0.0103887	0.00063162	0.00406122	0.00720084	0.000288712	-0.00010971	-0.0129859	1.79554e-05	0.000113025	0.000683124	0.00783683
x30MCx2708	-0.00130964	0.00408348	-0.00924597	0.00148771	0.0674083	-0.00284486	0.0130662	-2.20724e-05	0.00864097	0.055856	0.00147188	0.000228066	0.00123944	0.0165976	-0.0923913	0.0059134	0.00995548	0.0046335	0.00106759	0.00866994	0.00116808	0.000435261	0.0490213	-0.0204528	0.0284819	-0.0121045	0.00387846	-0.00510088	0.00772744	-0.00793196	0.0107705	-0.0251609	-0.00166091	-0.00279999	-0.163661	0.00268194	0.0096554	0.0126365	0.00992545	-0.00126744	-0.0010176	0.00634875	0.011542	0.000343268	-0.00236633	0.000387241	0.000125119	-0.00143673	0.007146
x30MCx1901	-0.000815236	0.00385977	0.00198309	0.000823686	0.0728388	-0.00157447	0.0189352	9.49569e-05	-0.000316242	0.0307506	-0.0015647	0.00208839	0.000661939	0.00384656	-0.0375164	0.00712295	0.00730579	-0.00116325	0.00187801	0.00717373	0.0029153	0.0013151	-0.0144096	0.00699599	0.0332865	-0.00927046	-0.00217292	-0.00682086	0.00816161	0.0189238	0.0163302	0.0031082	-0.000197295	0.00016104	0.0568046	0.00319604	-0.00950474	0.0134149	0.0128702	0.000416318	0.00309662	0.00921154	0.00490027	-0.000978573	0.00569382	0.000155279	-3.63659e-05	0.000420733	0.00673449
x30MCx2920	-2.63167e-05	0.00606756	0.000923936	-9.40682e-05	0.0519995	-0.00334752	0.0149842	-6.15481e-05	0.00518104	0.00898319	0.0017308	0.000791023	0.00185105	0.00694111	-0.00669242	0.00532965	0.0085989	0.00283325	-0.000236722	0.00937791	0.00370249	0.00761481	0.0386069	0.00664852	0.0282154	-0.0105298	0.00625335	-0.00538653	0.00611597	0.00968492	0.0178548	-0.0161278	0.00211707	-0.000261948	0.0571834	0.00357614	-0.0106784	-0.0068613	0.00655884	0.000256695	0.00282767	0.00772178	0.00482742	-0.00198381	0.00423084	0.000154301	-3.83537e-05	0.000991194	0.00622486
x30MCx3364	-0.00190243	0.00716591	-0.0117617	-0.00127902	-0.107081	0.00320057	-0.0120791	7.88413e-05	-0.00146228	0.00601424	0.00215157	0.00105626	0.00138672	-0.000426434	-0.0347431	0.00961108	0.0083065	-0.00180398	0.00457341	0.00860138	0.00346618	0.00111463	-0.0386181	0.00877333	0.0352872	-0.0103357	-0.00677721	0.0179911	0.00744922	-0.0117591	0.0362184	-0.0454927	0.00204672	-0.00835982	0.0644435	0.00321119	-0.00907926	-0.00151163	0.0125909	-0.000680046	-0.000202955	0.00661502	0.006726	-0.00412902	0.00510696	5.42393e-05	0	0.000684623	0.00633269
x30MCx2912	-7.61444e-07	0.00401363	0.00659045	0.000274554	-0.00495454	0.00258441	0.00687193	-0.000376757	0.00693104	0.0420032	0.0011829	0.000147772	0.0021611	0.00174999	0.0196786	-0.0227755	0.00828511	-0.001757	0.000420964	0.00667752	0.00374892	-0.0278387	-0.019329	0.00815909	0.0341803	-0.0101923	0.00450317	-0.00603691	0.00441315	-0.00606271	0.0207174	-0.00624562	0.00305512	-0.00687917	0.0443404	0.000208907	-0.00950768	-0.0113886	0.0099885	0.000416674	0.00195164	0.00705854	0.000835195	-0.00418771	0.00572438	9.6276e-05	-3.63659e-05	0.000474283	0.0062912
x30MCx1479	-0.000385538	0.00438005	-0.000357907	0.000258688	0.0205619	-0.00377854	0.0137987	-0.000370241	0.006317	-0.00227647	0.002349	0.000287999	0.00241024	0.00293277	-0.00407706	0.00463823	0.00617982	-0.0357454	0.00114337	0.00664049	0.00433463	0.0171912	0.0362355	0.0052609	0.0320581	-0.0114306	0.00454394	0.0107814	0.00251211	-0.01318	0.0193855	-0.0171046	-0.00131721	-0.00245165	0.0521759	0.00348698	-0.0089992	0.0265613	0.0111804	-0.00697514	0.00136973	0.00567804	0.00707499	-0.00288137	0.00373228	7.85442e-05	-2.51933e-05	0.000464225	0.00838935
x30MCx1980	-0.00146186	0.00313042	-0.00487169	0.0015203	0.0564182	-0.00380829	0.0120159	-0.000112092	0.000825372	-0.0251378	-0.00833174	0.00101203	0.00127008	0.00770846	-0.0849522	0.00691333	0.00746832	-0.000869807	0.00306258	0.00214052	0.00420374	0.000607312	0.0295582	0.00935828	0.0329251	-0.0114593	0.00525097	0.0121122	0.00674775	0.0115291	0.00502106	-0.0433504	-0.0066874	0.00179108	0.070708	0.00495112	0.00545801	0.0192958	0.0097435	0.00147644	-0.000866217	0.00956279	-0.00246705	-0.000907075	-0.0026136	0.000227488	0	0.00116806	0.00640868
x30MCx1497	-0.00016556	0.00695652	-0.00540442	-0.0012023	0.0775934	-0.00303003	-0.00131224	0.00030689	-0.00201632	0.0404739	-0.0106902	0.00103325	-0.000474863	-0.00550457	0.0191248	0.00523849	0.00714944	-0.00238146	0.00077291	0.0067176	0.00508537	0.000245737	-0.0208732	0.00995472	0.0326872	-0.00978008	-0.00611026	0.0154978	0.00667171	-0.0100798	0.0164253	-0.0210501	0.000465779	0.00256651	0.0656807	0.00120068	-0.00986447	-0.011737	0.0112177	0.000731064	-0.000217061	0.00874049	0.00327605	-0.00244895	0.00405327	-8.76737e-05	0	-0.00126385	0.00684417
x30MCx1636	0.000175291	0.00171275	-0.000128758	0.000128296	-0.00381788	-0.00399532	0.0125997	0.00163493	-0.000813877	0.053647	0.0011988	0.000440782	0.00196244	0.00241377	-0.0117163	0.00510902	0.0100446	0.00613568	-0.00183387	0.00901737	0.00457991	0.0110974	0.0574707	-0.0199832	0.0362307	-0.00280707	0.00353371	0.00933463	0.0047247	0.00948524	0.0164831	-0.0152848	-0.00655828	0.00273752	0.000828547	0.00299465	0.0146178	0.0218155	0.0109533	0.000125645	0.00189109	0.00868379	0.00589282	-0.000771067	-0.00184309	0.000216065	-2.51933e-05	0.000837836	0.00761483
x30MCx2059	-0.000952405	0.0112769	0.00178289	0.00151191	0.0635403	-0.00284387	0.00652403	-0.00216205	0.00533133	0.020689	0.00161424	0.000393837	-0.00432274	0.00608028	0.0195869	0.00462951	0.00779048	0.00861393	0.00152486	0.00930961	0.0042244	0.000319018	-0.0139666	0.0082209	0.0275693	-0.00344106	-0.000818194	0.00913732	0.00566095	-0.000562305	-0.0127949	0.124241	-0.00680911	0.00171904	0.050662	0.00190649	0.0182453	-0.00412195	0.00864957	0.000476488	0.003309	0.00523054	0.00200211	-0.00105714	0.00220179	0	-2.47924e-05	0.00127692	0.00753611
x30MCx3009	-0.00182547	0.0130452	0.00673285	0.00445038	-0.26965	0.00288286	0.0117246	0.000143777	-0.00207625	-0.0162003	0.00323578	0.0011774	0.00442127	0.00120357	-0.00628098	0.00783083	0.00988571	0.00393104	0.0132295	0.00915348	0.00514597	0.00100555	-0.0569493	-0.0453256	0.0367675	-0.0094882	-0.0040047	0.0158181	0.00316786	-0.00884603	0.0317996	-0.04378	-0.0084286	0.00356376	0.0695998	0.00348965	-0.0128444	-0.0217829	0.00874094	-0.00240334	-0.00269369	0.00251946	0.000418824	-0.00587403	0.00072806	1.79554e-05	0.000125119	-0.000989124	0.00618972
x30MCx3140	-0.00148692	0.00742827	0.00838841	0.000636069	0.0343979	-0.00335224	0.0163129	0.000166508	-0.0030215	0.0460888	-0.00301175	2.31352e-05	-0.00106905	-0.00804807	-0.0117601	0.00679294	0.00848664	0.00653105	-0.00254441	0.00742862	0.00530793	0.00102275	-0.0378956	0.00614718	0.0331131	-0.00943508	-0.00678751	-0.00876896	0.00719818	0.000451103	0.01717	-0.0441099	-0.00809505	0.00131531	0.0555924	0.0036902	-0.00966928	-0.0072786	0.00909025	3.98128e-05	-0.00333669	0.00891662	0.00191286	-0.00199622	-0.00302275	0	-8.61989e-05	0.000614197	0.00597833
x30MCx1972	-0.00337141	0.00694374	0.00409288	0.00186884	-0.0990824	0.00125327	0.0172366	0.00230621	-0.00298481	0.0118412	-0.0123664	0.0017812	-0.0289081	0.00320632	0.0142491	0.00790771	0.00783927	0.00560122	0.0040893	0.00847217	-0.000714942	0.000905911	-0.00733995	0.00120644	0.0384489	-0.00169739	-0.00664559	-0.00802082	0.00456844	0.0108952	0.0347857	-0.0199523	-0.00603828	0.00630569	0.0647424	0.00298982	-0.00610429	-0.0127818	0.0122028	0.000277377	0.00276012	0.00558	0.00652056	-0.00165978	0.00437966	0.000207862	7.46708e-05	0.000904962	0.00694653
x30MCx3100	0.00374978	0.00272665	-0.000503551	0.00375944	0.271017	0.0066469	0.0195642	0.000222596	0.00124681	0.0342499	0.00102741	0.0033838	-0.00794301	0.00377789	0.0163483	0.00326768	0.00202929	0.0049256	-6.53569e-05	0.00462617	0.00634106	0.00727408	-0.0174407	-0.0269071	0.0292404	-0.000853508	0.000628134	0.00224337	0.00827512	0.0138862	0.0154098	0.115844	-0.00539076	0.000721209	0.0358696	0.00246002	0.0116517	-0.00721099	0.00689559	-9.91147e-05	-0.00065263	0.00788371	0.00585406	-0.0031096	-0.000470856	-5.96545e-05	0.000125119	0.000395031	0.006239
x30MCx3025	3.73093e-05	0.00158684	0.000361445	0.000484101	0.0244757	0.000977714	0.00467122	-0.000589336	-0.00181843	0.00122675	0.00184675	-0.00411338	0.000193888	-0.018518	0.0214737	-0.0616583	0.00776561	0.00724459	-0.0023066	0.00906231	-0.0328192	0.00131525	0.0536923	0.00330219	0.0282008	-0.00267469	0.00408949	0.0107439	-0.0011037	0.0085621	0.0167447	0.118135	-0.00149683	0.00127476	0.0678136	-0.007973	0.0140124	-0.0170285	0.00409941	-0.00152296	0.00312835	0.00599334	0.00539079	-3.37397e-05	0.00490799	-0.000124521	-6.29934e-05	0.00111705	0.00671588
x30MCx1606	0.00400643	-0.0450879	0.00223313	-0.000934924	0.00243704	0.000510629	0.00466774	-0.000343517	0.000416924	0.0436552	-0.0123025	0.000156516	-0.0231944	0.00208271	0.020853	0.00476809	0.00837781	-0.00184525	-0.00200234	0.00746124	-0.012045	0.00174941	0.0648929	-0.0215801	0.0344444	-0.0131946	0.00291483	-0.0069701	0.00772495	-0.0161201	-0.00924391	-0.0194751	-0.0108555	0.00274413	0.0429418	0.00093277	-0.00675887	0.00659836	0.0091799	-0.00121293	-0.00763944	0.00708668	0.000193692	0.00203987	-0.00226753	3.31649e-05	-2.51933e-05	0.00135984	0.00620095
x30MCx3124	-0.0104226	0.00579165	0.00847848	-6.0595e-06	-0.263315	0.00300536	-0.014575	0.000578498	-0.00398929	0.0123529	0.00116333	0.000542394	0.00115497	-0.00578852	-0.0466662	0.00885523	0.00182776	0.000247844	-0.0105762	-0.015174	0.00260033	0.0005843	-0.0439929	0.00190011	0.0344376	-0.00504727	-0.00532417	-0.0114023	0.00490577	-0.00643944	0.0268448	-0.0425366	-0.00656903	0.00652345	0.0628741	0.00411378	0.00114217	-0.0137466	0.00828073	-0.000386003	-0.00289948	0.0037653	0.00102883	-0.00634528	0.00547558	-5.58346e-05	-1.16321e-05	0.00108325	-0.00531102
x30MCx1827	-0.00687349	0.00524689	0.00187468	0.00232868	-0.0246708	-0.00413922	0.00461895	0.000688171	-1.96e-05	0.0494379	0.00112981	0.000830689	-0.0230944	-0.0256349	0.0187199	0.00127161	0.00435177	0.00173515	-0.00181898	-0.0127732	0.00680439	0.00041713	0.0234994	-0.0266607	0.0359321	-0.00319198	-0.00239205	0.0143772	0.00770166	0.00522269	0.00832665	-0.0101748	-0.00847523	0.00170324	0.0386362	0.00362946	0.0132539	0.0111893	0.0116049	-0.00205394	-0.00639402	0.00716381	-0.00990245	0.00138697	-0.0093447	-0.000124521	-1.31603e-05	-0.000866586	-0.00501812
x30MCx2543	-0.0018085	0.00159699	0.00526625	0.00254299	-0.260541	0.00223617	0.00104254	0.000851762	-0.00197134	0.0210683	0.00306154	-0.000659827	0.00413727	-0.00784346	-0.00527892	-0.00826866	0.00772857	-0.00204175	0.00950574	0.0107212	-0.00491334	-0.00115259	0.023447	0.00427516	0.0298655	-0.00167171	-0.00455587	0.0183565	0.00604745	-0.00220819	0.0386357	0.0727015	-0.00606757	0.00387893	0.0680343	0.0018807	-0.00717839	-0.0120344	0.0110552	-0.00028781	-0.000763571	0.00290907	0.00564705	-0.0088445	0.00323433	-5.73756e-05	-1.31603e-05	0.000515187	0.00800373
x30MCx2919	0.00347929	0.0051429	0.00616614	-0.00410378	-0.262985	0.000452203	0.0173814	0.000610804	-0.000721355	0.0506665	0.00287999	-0.00152251	0.00544109	0.0077467	0.0121138	0.00802916	0.00740221	0.00554157	0.0104783	0.00863012	0.00679397	0.000543028	-0.0156764	0.00810094	0.0334113	-0.00952788	-0.00509909	-0.0109736	0.00467568	0.0117086	0.0316001	-0.0238044	-0.00812141	-0.00830199	0.0610335	0.00432171	0.00315481	-0.0220014	0.00249976	0.000235569	0.00055877	0.00341524	0.00590659	-0.00495938	-0.00275987	-0.000265751	-3.80506e-05	-0.00110712	0.00723382
x30MCx2534	0.00410939	-0.0410101	-0.0101914	0.00203745	0.0315801	-0.000545904	0.0173246	0.00106934	-0.00192378	0.0534942	0.000836578	0.000515241	0.000929128	0.0079125	-0.0643647	0.00621705	0.00698116	0.00415962	-0.00272895	0.00846395	0.00632455	0.000445048	0.0473434	0.00547121	0.0364947	-0.0106697	-0.00405761	0.00801432	0.00153295	0.0147293	0.0206586	-0.0191138	0.00157443	0.0035974	0.05791	0.0032453	-0.00967005	0.00752656	0.0116318	0.000740186	0.00170108	0.00869418	0.00642193	-0.000430616	-0.00337768	0.000267333	0	0.00108957	0.00829854
x30MCx3128	0.00152845	-0.0552009	0.00797124	-0.00185876	0.0183338	-0.00395718	-0.000113771	0.00116976	-0.00194271	0.0241794	-0.00501942	1.4255e-05	-0.00179928	0.00808407	-0.0200674	0.00487411	0.00645725	-0.000452295	0.000903213	0.00667363	-0.0036673	6.90694e-05	-0.0179165	-0.0194606	0.037814	-0.0103643	-0.00630354	0.0115903	0.00794373	-0.00400073	0.0184905	-0.0515528	-0.00613111	0.00257204	0.0392272	0.00463053	0.0117203	0.0222016	0.0107646	0.000101021	0.00190702	0.00682474	0.00121796	-0.00185943	0.00436709	0.000227488	-7.31912e-05	0.000889531	0.00755177
x30MCx2501	-0.000692728	0.00312466	-0.00845118	0.000899906	0.150877	0.00817144	0.0141437	0.000766442	-0.00163178	0.00461537	0.000917977	-0.000169313	0.00102985	0.00579582	0.0161171	0.00551714	0.0094306	0.000871624	-0.00182307	0.00659569	0.00206375	0.00257058	0.0586767	-0.0192473	0.0335068	-0.00847584	-0.00650311	-0.00639514	0.00856282	0.0103104	0.0142088	-0.000167847	-0.00437557	-0.000297949	0.0560612	0.00032537	-0.00375901	0.0111063	0.00735118	0.000478398	0.00369253	0.0065513	0.00208035	-0.000322489	NA	NA	NA	NA	NA
x30MCx1235	0.00341788	0.0116385	-0.00265782	-0.000305928	0.107204	0.00796295	-0.00590689	0.00113344	-0.00206579	0.0192337	0.00130708	0.00099445	0.00152966	0.00405378	0.015514	0.00144821	0.00894058	-0.00142399	-0.00176451	0.00899757	-0.00423165	0.00203208	0.046838	-0.00127019	0.0278627	-0.00150451	-0.00372755	-0.00514001	0.00406876	0.00994863	0.0129723	0.121477	0.00165683	-0.00240386	0.0474832	0.0027595	-0.00260981	0.00648331	0.0098424	0.000153299	0.00190663	0.00607691	0.00147384	-0.000503121	-0.00176101	0.000323671	0	0.000369401	0.00753502
x30MCx3061	0.00423242	0.0028954	-0.0121491	0.00117413	-0.114522	0.0018337	0.0125052	0.00082119	-0.00320582	0.0275937	0.000440805	-0.000464287	-0.013078	0.00799663	0.0135772	0.00651493	0.00931655	-0.000352587	-0.0035526	0.00973489	-0.00797948	0.000702763	0.0354407	0.00691633	0.0360736	-0.00813272	-0.00346969	0.0112976	0.0052733	-0.0163518	0.0341865	-0.0197904	-0.00764525	0.00293061	-0.0082199	0.00280367	-0.006927	-0.0153735	0.00941063	-0.000675244	0.00224983	0.00688839	0.00548088	-0.00155176	0.000518787	0.000168617	0	0.00093981	0.00656934
x30MCx3103	-0.00183575	0.00469899	0.0069606	0.00103728	0.0515417	-0.00282157	0.0163751	0.00153628	-0.00134046	0.00875645	-0.0192197	-0.000431249	-0.0256492	-0.00239035	0.0204019	0.00225373	0.00753543	0.00908906	-0.00172634	0.00835949	0.00261577	0.00168143	0.0300661	0.00253389	0.030227	-0.00729596	-0.00821989	-0.00593137	0.00502347	0.0121986	0.00344587	0.140637	-0.00399568	-0.00189838	0.0592463	0.00277671	0.0135006	0.0164418	0.0108663	0.0012188	-0.0076918	0.00366578	-0.0102985	-0.000983704	0.00498495	0.000284198	-3.68254e-05	0.00149148	0.00827601
x30MCx1926	0.00384342	-0.00296924	0.00624382	0.000678584	0.126233	-0.00238483	0.0202445	-0.00024257	0.00161865	0.00754441	0.00160058	0.00114971	-0.00114658	0.00843497	0.0182476	0.00646876	0.00777043	0.00928263	0.0012093	0.00709874	0.00210605	-0.000142509	-0.0120024	0.0147236	0.00693254	-0.0104621	0.00188869	-0.00762582	0.00520588	0.00673812	0.00664076	-0.0395826	-0.000377433	0.00259084	0.0479826	0.00102929	-0.00521737	0.0100581	0.00876841	-2.74887e-05	0.00297941	0.00690923	0.00632159	0.000356398	-0.000134349	0.00011712	-7.50264e-05	0.000718818	0.00727017
x30MCx3263	0.00286942	0.00570606	-0.00693974	0.00122765	0.0619693	-0.00139872	-0.0100486	-0.00110875	-0.00139332	0.0461609	0.00182274	-0.000207641	0.00175202	0.00647582	-0.0732985	0.00779328	0.00803685	-0.00313876	-0.00180257	0.00964446	-0.00372726	0.00184383	0.0618733	-0.0221662	0.0317001	-0.00961732	0.00395213	-0.00823896	0.00857379	0.0120407	0.00670952	0.0548175	0.00227625	0.0024749	0.0536489	-0.000159914	-0.00301447	0.0219218	0.00864701	0.000803155	0.00415779	0.0092808	-0.00106904	-0.0012712	-0.00408547	9.91646e-05	0	-0.000797213	0.0087369
x30MCx2131	-0.00075302	0.00380864	-0.00526286	0.00160661	0.0718389	-0.00169411	0.0135186	0.00129176	-0.0154492	0.045509	0.00171596	0.000779773	0.00236439	-0.00484929	0.0170699	0.0059423	0.0029808	0.00291551	0.00183945	0.00532129	-0.0295416	0.00138326	-0.021847	-0.0300898	0.0369412	-0.00766362	-0.00462958	0.00677883	0.00653069	-0.00837638	0.0107378	0.0037939	-0.00460943	-0.00124137	0.0486379	0.0024157	-0.00445391	-0.00889311	0.00878448	-0.00164224	-0.00602201	0.00691909	0.00554878	-0.00390971	0.00427781	-0.000150314	-8.81867e-05	0.000549211	0.00761586
x30MCx3023	0.00473184	0.0106608	0.00140568	-0.00119337	0.0725658	-0.0019852	0.0148203	-0.00032957	0.00315982	0.0406361	0.000903047	0.000559196	0.00130169	0.00520735	0.0175203	0.00594702	0.00626179	0.00705919	0.000349509	0.00813983	0.00244514	0.000390457	0.0265405	0.00798913	0.0265076	-0.00903263	0.00207141	-0.00562132	0.00579047	0.00602423	0.0168883	0.0538098	-0.00418745	-0.00223227	0.0484455	0.00294077	0.0032795	-0.0119969	0.00946782	0.000734912	0.00376557	0.00636103	0.00556901	9.60835e-05	0.0016248	0.000341862	0	0.00079243	0.00586709
x30MCx1782	0.00296768	0.00848178	0.00274046	0.00103596	-0.0878558	-0.00141364	-6.31127e-05	8.28248e-05	-0.000250342	-0.0169249	0.00128618	0.00207734	0.00212495	0.0183405	-0.00862795	0.00817235	-0.0016915	-0.00158308	0.00300701	0.00750041	0.0014185	-0.000515065	0.0385649	-0.0415883	0.0354463	-0.00785634	-0.00730234	-0.00989226	-0.0773037	0.0122398	0.0236879	0.179503	0.00127586	-0.00465684	0.0472338	-0.00155461	0.0151958	-0.0141135	0.0069037	0.00115116	0.00209199	0.00524271	0.00501337	-0.00121752	0.00264554	0.000260653	-4.98331e-05	0.00103178	0.00771701
x30MCx2027	0.00197597	0.00202628	-0.0119522	3.43215e-06	0.139963	-0.00254815	0.0209272	-0.000591224	0.00338144	0.0208606	0.00103796	0.000168797	0.00149322	-0.00437178	0.0176556	0.00514571	0.00886736	0.00868695	-0.00141601	0.00713505	0.0041611	0.00231384	0.05407	0.00556369	0.0325481	-0.0110532	0.00269083	0.00834608	0.00276524	-0.00421715	0.0163675	-0.00401845	0.000525596	0.00347324	0.0526116	-0.00449574	-0.0152588	-0.0081215	0.00887068	0.000762051	0.000776877	0.00653726	0.00243897	7.81111e-05	0.00554826	-5.58346e-05	-4.98331e-05	0.00057688	0.00843754
x30MCx1415	-0.0127892	0.0070764	0.00353156	0.00122219	-0.0156186	0.00214729	-0.00510941	-0.0007569	0.00323888	0.0210631	0.00141507	0.00179501	0.00266763	0.00696122	0.015799	0.00551986	0.00821322	0.00647491	0.0020551	0.0087615	-0.00475337	0.00102375	0.0393128	-0.000126437	0.0335957	-0.00248376	0.00425221	0.0132983	0.00450486	-0.00857772	0.0204978	-0.03592	-0.00941474	0.00397539	0.0552796	0.00111023	-0.0140472	-0.0154344	0.00842297	0.000467835	-0.0029168	0.00682217	-0.0359055	0.00725016	-0.00187074	-9.37186e-05	-3.68254e-05	-0.000872662	0.00682759
x30MCx3384	0.000158019	0.00435047	0.00289352	0.000634088	0.0117029	0.000370102	0.00211505	0.000985939	-0.00109265	0.0402199	0.00106176	0.0012765	0.00251519	0.00361285	2.40238e-05	0.0050424	0.00744953	-0.00107925	0.000259671	0.00845864	0.00328674	-0.000807531	0.0264806	0.0042447	0.0264756	-0.00126776	-0.00602804	-0.00919271	0.00462069	-0.0183952	0.0193503	0.0729646	0.00225065	-0.00224964	0.0553702	-0.0111222	-0.00662666	0.00800275	0.00607918	0.000332513	-0.00721483	0.00800732	-0.0256848	0.00320867	0.00568366	9.91683e-05	0	0.000941407	0.00571096
x30MCx2869	0.00392993	0.00377371	-0.0120997	0.000773896	0.087087	-0.00250657	0.0185963	-0.000292052	0.000339167	0.00789482	0.000964096	-0.000551446	0.00181946	0.00329079	-0.0107551	0.0049814	0.00821573	0.00871902	-0.00143295	0.00907661	-0.000199734	0.000811403	0.0312877	0.00657724	0.0305101	-0.00862288	-0.00426815	0.00918538	0.00719215	0.0140865	0.0205904	0.0750858	-1.18178e-05	0.00132515	0.064215	0.00295559	-0.00661231	-0.02023	0.0099869	0.000969779	0.00274326	0.00710747	0.00615621	0.000120665	0.00455014	0.00024437	-1.16321e-05	-0.00121655	0.0070151
x30MCx3379	0.00414213	0.00255059	-0.00670038	-0.000950112	0.0871652	-0.00184705	0.0148706	0.00124922	0.0115781	0.0064341	0.00193317	-0.000264773	0.000832579	0.00654107	0.000582496	0.00541557	0.00896089	0.00680936	0.00368229	0.00743501	-0.0106621	0.000969974	0.0261782	0.00300621	0.0308681	-0.00835326	0.00437834	0.00766469	0.00527633	0.0129542	0.0120461	0.123017	-0.0071667	0.00204811	-0.00147716	0.00240575	0.00923887	-0.0128451	0.00774471	0.00100568	-0.000796788	0.00589002	0.00610302	-0.00112831	0.00358369	9.91683e-05	0	-0.000716296	0.00746855
x30MCx2700	-0.00153168	0.00436056	0.0009405	0.000848165	0.0274002	-0.00264067	0.00841402	0.000491875	-0.00239113	0.0245438	-0.0107437	0.000826414	0.000137179	-0.0139325	0.0227145	0.0062948	0.00338397	0.0068986	0.000723152	-0.0213511	0.00101862	0.00121726	-0.0121921	0.00783973	0.0312182	-0.00883328	-0.00411189	-0.00578239	0.00839218	0.00034191	0.0183822	-0.0159888	-0.00615796	0.00247054	0.0711322	-0.00876945	-0.00150824	-0.00629508	0.0101932	-0.000628376	-0.0013553	0.00757363	-0.00583348	-0.00178618	-0.00368595	0.000190361	0	0.000996222	0.00582487
x30MCx2661	0.000602237	0.00288037	-0.0122708	0.000591245	0.123141	0.00462925	0.0110997	0.00211753	-0.0116619	0.0421296	0.00132661	-0.000253183	0.000866636	0.00542308	-0.000153376	0.00526562	0.00214872	0.0106076	-0.00167907	-0.0173419	0.00599666	0.000612534	0.0502688	7.49566e-05	0.0349256	-0.00701585	-0.00368861	0.00976664	0.00708491	0.00747938	0.0165842	0.0398525	0.00041859	0.0021257	0.0523965	-0.00476778	-0.00452507	0.00539934	0.00888579	0.000548599	0.00398984	0.00735044	0.00144732	-0.000598254	0.000332388	-0.000387442	-2.48903e-05	0.000935388	0.00783595
x30MCx3369	2.46265e-05	0.0043962	-0.00639145	0.000925259	0.132274	0.00906569	0.0188513	0.000332152	-0.000892713	0.0430126	-0.000451634	0.00163129	0.000568242	0.0068988	0.000559354	0.00400775	0.00872385	0.00967782	-0.0015524	0.00736133	0.00217808	0.00259867	0.0461772	0.00401182	0.0351913	-0.00991745	-0.000444444	0.0139367	0.0095378	0.00788228	0.00911457	-0.0150507	-0.00533928	0.000387155	0.0488765	-0.0050147	0.00318144	0.0180674	0.00866997	0.000537533	0.00227498	0.00759129	0.00529672	-0.00121692	-0.00279198	3.31649e-05	-2.48903e-05	-0.00134262	0.0071091
x30MCx2544	-0.00394493	-0.034776	0.00195683	0.00120987	0.0933222	0.0027356	0.0064345	0.000415561	-0.00335247	0.0364489	0.000443699	0.000128407	0.00214836	0.00411915	-0.00349181	0.00463765	0.00949475	0.00516683	-0.000523287	0.00782927	0.00568445	-0.000212036	0.0353291	0.0039203	0.0321643	-0.0105893	-0.00615176	-0.00359865	0.0101469	-0.016559	-0.00640036	0.00478995	-0.00149268	0.00212878	-0.154654	0.000833562	-0.0107775	0.0134887	0.00992981	-0.000310167	0.0014588	0.00720039	0.00106569	-0.00272526	0.00418232	0.000137551	0	0.000537288	0.00709828
x30MCx1193	-0.000914936	0.00510054	-0.00421563	0.00186848	0.0485429	-0.00319899	0.000887438	0.0016371	-0.00262656	0.0433877	0.00109793	0.000919428	-0.00815997	0.00618932	0.0171804	0.00396037	0.00769133	0.00903004	0.00145351	0.00741831	0.00633148	0.00156369	0.0218094	-0.0286235	0.0306898	-0.00638931	-0.00521007	0.0168922	0.0051632	0.000523033	0.0174361	0.126026	0.00113251	0.00278094	0.0454995	0.00225382	0.0137942	0.0256139	0.00114694	0.000607047	0.00217563	0.00697183	0.0051079	-0.000831017	-0.00271727	0	0	0.00167496	0.00584064
x30MCx2337	0.00374849	0.00327314	-0.00412102	-0.00355485	0.058141	-0.00188765	0.0133673	-0.000495976	0.00564495	-0.0159547	0.0014047	0.000657092	0.00377692	0.00521145	-0.0665515	0.00372503	0.00769861	0.0036037	-0.000133589	0.00843641	0.00421728	0.000589145	-0.0237465	-0.0336561	0.0266187	-0.0104165	-0.00136847	-0.00613345	0.00682684	0.0141263	0.00836466	0.132247	-0.00571835	-0.00195872	0.0389196	0.0026262	-0.00701888	-0.0107648	-0.0517997	0.00105843	0.000266915	0.00898408	0.00605123	-0.000717791	-0.00322657	0	-6.32439e-05	-0.00148988	0.00792162
x30MCx3068	-0.00484175	0.00315755	-0.00917916	-0.00134579	0.0962417	-0.00235115	0.0102986	-3.7e-05	-0.00159465	0.0373202	0.00192955	0.000125195	0.00203263	0.00349977	0.0136529	0.00420675	0.00823694	-0.00394076	-0.00195456	0.00777265	0.00605654	0.0021055	0.0432504	0.00626545	0.0113483	-0.00848327	0.00477264	-0.00475576	0.00229014	0.00322613	0.00577746	0.135083	-0.00604203	-0.00181006	0.0513889	0.00412657	-0.00585277	-0.0124725	0.0099119	0.000885774	0.00458686	0.00632674	0.00562282	3.76494e-05	-0.0109056	-0.000463092	-2.51933e-05	-0.000431095	0.0067095
x30MCx2352	0.0111534	0.00665832	-0.00198194	-9.84578e-05	0.270973	0.00856633	0.0129885	0.00273119	-0.0154585	0.0266195	-0.0101904	0.00184233	-0.017031	-0.0185717	0.0198091	0.00469637	0.00103196	0.00416957	0.000426236	0.00013338	-0.0094228	0.00452222	0.0233432	0.00340814	0.0264001	-0.000945791	-0.00594971	0.00738195	0.00582876	-0.00348991	0.0124854	0.124321	-0.00586634	-0.00230022	0.0563002	-0.00179696	-0.011225	0.0167672	0.00768587	0.00101052	0.00354681	0.00708911	0.00754033	-0.0022028	0.00245063	-0.000150314	0	0.000441912	0.00546658
x30MCx3213	-0.00113039	0.00239218	-0.0163079	-0.00312956	0.0427874	-0.00388706	0.0159663	0.00149371	-0.001572	0.0443842	-0.00336351	0.000598223	0.00135443	0.00763658	-0.0134668	0.00554672	0.000131899	0.00539972	0.000699434	0.0052551	0.00500222	0.00171842	0.0330053	0.00580642	0.0331077	-0.0112715	-0.000801485	-0.00817452	0.008172	0.0154649	0.0176839	-0.0135623	-0.00512133	-0.0013389	0.0565976	0.00166572	-0.00480004	0.0204871	0.00918031	0.000756229	0.00537775	0.00831699	0.00397625	-0.000382001	0.00528664	0.000135452	-6.29934e-05	0.00036456	0.00762423
x30MCx2826	0.000643829	-0.0580464	0.00575686	0.000662902	0.0623767	-0.00353246	0.00252832	0.000904999	-1.7196e-05	0.0181024	0.00171274	-0.000193151	0.00263344	0.00758396	-0.00496393	0.00608911	0.0079309	-0.00212995	-0.00196377	0.00767962	-0.000696451	0.00049364	-0.0136904	-0.00408715	0.0353442	-0.010018	-0.00512183	0.0118616	0.0077412	-0.00703205	0.0127858	-0.000212087	0.000153556	0.00246638	0.0567669	-0.00775994	0.0142895	0.00727154	0.00231076	0.000513029	0.00295087	0.00747734	0.00605039	-6.86443e-05	0.00466049	3.31649e-05	-6.14651e-05	0.000565349	0.00520435
x30MCx2413	-0.00087756	0.00350083	0.00715798	0.000584206	0.0678359	-0.00187593	-0.0113278	0.000306035	-0.00189415	0.00585958	0.00107768	-0.000539056	0.000466083	0.00586623	0.0166523	0.00595925	0.00871705	-0.00103696	-0.0021284	0.0063395	-0.00360193	0.000326965	-0.0391721	0.0102528	0.0335503	-0.0105152	-0.00270332	0.0118699	0.00594808	-0.000111498	0.0154429	-0.0197991	0.00256147	0.00181375	0.0521542	0.00253691	-0.0126407	-0.00922829	0.00920274	0.000344474	0.000947959	0.00721951	0.000124924	-6.79335e-05	-0.00289733	0.00016951	-8.61989e-05	0.000884576	0.00589878
x30MCx2353	-0.000457216	0.00492886	0.0017531	-0.00140997	0.142289	0.00839731	0.0105868	-0.000444208	0.00916239	0.010262	0.00189399	6.84381e-05	0.00204009	0.00857822	0.00176995	0.00496689	0.00896162	-0.00288471	0.000755542	0.00706511	0.0053105	0.00218837	-0.0189501	0.00892748	0.0306442	-0.0114803	0.0052228	0.0109885	0.00711912	0.00267441	0.00759548	-0.0171075	-0.000578485	0.00150007	0.0558842	0.00407565	0.00698741	-0.00570837	0.00864623	-0.00119666	0.00406513	0.00600835	0.00587909	-0.00041322	0.00621869	0.00016951	-3.63659e-05	0.000516274	0.00865665
x30MCx1744	-0.00308355	0.00256849	-0.00316221	-0.00044682	0.22933	0.00783479	-0.00273473	0.000342259	-0.0175964	0.010008	-0.00911532	0.00360949	0.00011077	0.00479796	0.0153996	0.00455833	0.00618876	-0.00844286	-0.00194109	0.00389467	-0.000377235	0.00397336	0.0445037	-0.0239518	0.0331222	0.00196641	-0.00948315	0.0038491	0.00543999	0.0118615	-0.00530413	0.12867	-0.000466596	-0.00380344	0.0501531	-0.00372171	-0.000275974	0.00790866	0.00878552	0.00154121	0.00187168	0.00784571	0.00662955	-0.00231067	-0.00230591	3.31649e-05	0.000272534	0.00067393	0.00690845
x30MCx2676	0.001278	0.009134	-0.00442809	-0.000948368	0.0670092	-0.0016453	0.0131914	-0.000116163	0.00921086	0.0407055	0.00130204	7.4953e-05	-0.00471903	-0.00479521	0.0178862	0.00435687	0.00828682	0.00717417	0.00187686	0.00837827	-0.0103611	0.000876781	0.0217823	0.00476039	0.0308106	-0.0100511	0.00327982	-0.000743802	0.00617103	-0.00262673	0.0164777	0.0524548	-0.000186134	0.0032458	0.0170028	0.00257585	-0.0118541	0.0212047	0.00832799	0.000875608	0.00360016	0.00592345	-7.43289e-05	-8.44898e-05	-0.00040418	0.00011712	0	0.000667919	0.0066493
x30MCx2770	-0.00289673	0.00179719	-0.00235362	-5.56336e-05	0.232412	0.00426365	0.0121992	-0.00212013	0.00538949	0.0319281	0.00113576	0.00340363	0.00149167	0.00506645	0.0181892	0.00570766	0.00734764	-0.0128915	-0.00106632	0.00599779	-0.00432134	0.00698027	-0.0141	-0.0275176	0.0294688	-0.00172565	0.00383191	0.00215889	0.00492257	-0.00155086	0.0143559	0.100164	-0.00523676	-0.00209039	0.039419	0.00344287	-0.000102468	0.018883	0.00923339	-0.000582597	0.000520208	0.00703459	0.00288807	-0.000248987	NA	NA	NA	NA	NA
x30MCx1139	-0.000669245	0.00415558	-0.00826379	0.00119425	0.143045	-0.00255931	0.0218172	0.0018552	-0.0166161	0.0451594	0.00145248	0.00129474	0.00192106	0.00776034	-0.0126011	0.00594971	0.0083802	0.00761882	-0.00219128	0.00784957	-0.00352527	0.00109214	0.0229426	0.000191743	0.0344202	-0.00818272	-0.00536227	0.00659405	0.00434755	0.00744645	0.0039494	-0.0514699	-0.00622018	0.00302057	0.0486041	0.00385267	-0.0137371	0.00826243	0.00982752	-0.000423762	0.0040149	0.0085618	0.00633277	-0.000768339	NA	NA	NA	NA	NA
x30MCx2312	0.00443965	0.0129709	0.00023923	0.000573872	0.0722222	-0.00246837	0.0157637	-0.00065499	0.00786531	0.0442983	0.00214034	0.000683913	-0.00450838	0.00691605	0.0226831	0.00688174	0.00818229	0.00554453	-0.00106474	0.00562183	0.000927022	-5.7794e-05	-0.0498839	0.00796518	0.0299722	-0.011642	0.00431575	-0.00728521	0.00617313	-0.0133789	0.00686674	-0.0438588	-0.00844386	0.00373472	0.0485682	-0.0121694	-0.00408118	0.0129078	0.00812112	0.00016773	0.00135014	-0.0152027	0.00246232	-0.00121712	0.00308129	0.000305716	-8.61989e-05	0.000866754	0.00640729
x30MCx2414	0.00121352	-0.0353697	-0.00833562	-9.10573e-06	0.266502	0.00952197	-0.0333446	0.00103573	-0.000940987	0.0423067	0.00204515	-0.00383982	0.000489732	-0.012411	0.019331	0.000661504	0.00753886	-0.0102352	-0.00192003	0.00786771	-0.0240618	0.00996326	0.0641031	-0.0159114	0.035569	-0.00905968	-0.00525198	0.00432124	0.0104864	0.0136565	0.0135293	-0.0334845	0.000590391	0.000641861	0.0539272	0.000838352	0.00506405	0.0197239	0.010086	0.000229774	-0.00574127	0.00662939	-0.0203577	-0.000540869	NA	NA	NA	NA	NA
x30MCx2445	0.000288233	0.00406901	0.00100636	0.00113501	0.0321366	-0.00345521	0.0166687	0.00092366	-0.00150341	0.0502289	-0.000237172	0.00130051	0.00118672	0.00589946	-0.0014974	0.00339639	0.00825033	0.00794178	-0.00209517	0.0091546	0.00573833	0.000941816	0.0352145	0.00376659	0.029544	-0.00839958	-0.00119837	-0.00612285	0.00822958	0.0116746	0.0170682	0.0700137	-0.00649005	0.00069373	0.00327108	0.00293381	-0.00495846	-0.00855687	0.0082126	0.000649093	0.00307648	0.00744866	0.00570395	-0.00036024	-0.00318492	-0.000397143	-6.15592e-05	0.000699922	0.00630575
x30MCx2132	-0.000860871	0.00421346	-0.00443976	0.000777235	0.0341903	-0.00403271	0.00524253	-0.000134433	0.00567347	0.0190827	0.000905077	0.00149827	0.00249523	0.00666497	0.0178309	0.00548428	0.0088228	-0.00207687	-0.0020846	0.00731144	0.00339581	0.000942547	0.0480285	0.00929103	0.0318768	-0.0106247	0.00345874	0.00453131	0.00979453	-0.000844155	0.0170914	-0.0276149	-0.00694411	-0.00566471	0.0511367	0.00252664	-0.00333818	-0.010069	0.00935075	9.08638e-05	0.00244256	0.00721674	0.00498012	-0.000706292	0.000797371	7.85442e-05	-2.51933e-05	0.00119658	0.00739733
x30MCx2183	0.00129703	0.00572559	-0.00270595	0.000280041	0.101222	0.00388765	-0.0712752	-0.000334007	-0.000402738	0.0191346	0.000887065	0.00270421	0.00219038	0.00498064	0.0152471	0.00169163	0.00767923	-0.00540858	-0.00167998	0.00685665	-0.0103502	0.00247957	0.0316151	0.00759368	-4.48803e-05	-0.00247393	0.00397805	0.00394266	0.00620016	0.00871729	0.0119789	-0.0227435	0.00126825	0.000442711	0.0485914	-0.00233803	0.00562537	0.01963	0.00663144	0.000601624	-0.00240722	0.00755395	-0.031086	-0.00222829	-0.0135867	7.85442e-05	-2.51933e-05	0.000668309	0.00871379
x30MCx1266	0.000853812	0.00314117	-0.00495417	-0.00269942	0.123159	0.00912965	0.0219497	0.000862832	-0.00120981	0.0431332	-0.000730479	0.000270006	0.000636272	0.00622078	-0.00785588	0.00431728	0.00977805	-0.000533183	-0.00161509	0.0089227	-0.00607853	0.000695412	-0.0157224	-0.024201	0.0285576	-0.00967135	-0.00122007	0.00702364	0.00570296	0.0102908	0.0164682	0.0554388	-0.000854034	0.00129577	0.0443954	0.0030254	-0.0129708	-0.0016117	0.00796791	-0.000606057	0.00311931	0.00827246	0.00259608	-0.00214752	0.0041346	5.40156e-05	0	0.000689945	0.00604174
x30MCx3362	0.00512095	-0.0322135	0.00150498	0.00118585	0.0440974	-0.00220992	0.0115563	-0.000135636	0.000766303	0.036909	0.00191005	0.000564873	0.00125896	0.00616069	0.016424	0.00578521	0.00667741	0.00838956	-0.00205519	0.00707479	0.00182985	-0.000726636	-0.0152312	0.00878068	0.0306372	-0.00950061	0.00500755	0.0102783	0.00660951	0.0106209	0.00823001	0.132824	0.000786383	0.00176814	0.0463733	0.00271016	0.0170368	0.020204	0.00954804	0.000229721	0.00386143	0.00751329	0.0063449	0.000122386	-0.00251255	9.0966e-05	0	0.000740117	0.00475563
x30MCx2281	0.00201297	-0.0453106	0.00463438	0.00239662	0.054874	0.00991999	-0.0296021	0.000831117	-0.00113961	0.0146165	-0.0136156	0.00414692	0.00181919	-0.0659078	-0.0722691	0.00531554	-0.0112364	-0.00936812	0.00329029	0.00382729	-0.00140219	0.00168318	0.0486849	0.00494888	0.0351237	-0.00994173	-0.00528455	0.0167673	-0.0788223	-0.0107687	0.00674001	0.148873	-5.76872e-05	0.00210098	0.0692576	0.00226377	-0.00418077	-0.0105532	0.00678319	0.000663371	-0.000846969	0.00680255	-0.0139738	-0.00191424	-0.00323332	1.77318e-05	-8.81867e-05	0.000927588	0.00859965
x30MCx3245	-0.000464902	0.00252996	0.00233248	-0.00171623	0.0965224	0.00839318	-0.00666515	0.00121011	-0.00258057	0.0515276	0.00215222	0.000588935	0.00153983	0.00804247	0.0199112	0.00202351	0.004617	-0.00566043	-0.0017705	-0.00571345	0.00787252	0.000649651	0.0512936	-0.0165543	0.0321762	-0.0091539	-0.00612732	-0.00596025	0.00803546	-0.0111212	0.00793936	-0.015971	0.00142815	0.00120761	0.0123511	0.00357429	-0.0125731	0.0210751	0.00651854	0.000113032	-0.00622237	-0.051644	-0.00753947	0.00404133	0.00545078	3.62838e-05	0	0.000906923	0.00831043
x30MCx1878	0.00478157	-0.0576882	0.00206264	0.00118003	0.0906711	-0.00373508	-0.0286091	-0.000863601	0.00127394	-0.0159325	-0.00770082	0.00147983	0.00148097	0.00226853	0.0180918	0.00490404	0.00986668	-0.00277386	0.00166553	0.0066754	0.00491255	0.00305823	0.0331712	0.00594191	0.0343315	-0.011643	0.00506631	0.0108677	0.00590298	-0.00404914	0.014225	-0.0063568	-0.00353619	0.000540949	0.0525264	-0.00847675	0.0155302	0.00936512	0.0106912	-0.000401232	0.00305239	0.00609168	0.000473096	-0.00256415	-1.05982e-06	9.0966e-05	-3.83537e-05	0.00116496	0.0077262
x30MCx2851	-0.000561139	0.00375703	-0.0180275	0.00223678	-0.0933029	0.000462217	-0.0145251	-0.000100391	0.000513531	0.0516863	-7.50614e-05	-6.78092e-06	-0.000274717	-0.00139802	0.0177355	0.00666175	0.00513591	-0.000511131	-0.00174199	-0.0214897	0.00219757	-0.016022	0.0610155	0.00689028	0.033515	-0.00877328	0.00529155	-0.00963358	0.00574926	-0.000413846	0.0338342	-0.0386841	0.00186863	-0.00553834	0.0396024	0.00336595	0.0144523	-0.0120162	0.00406809	-0.000239312	0.00352127	0.00758612	0.00635111	-0.00113918	0.00479519	0.000177709	-2.51933e-05	0.000845657	-0.0249613
x30MCx3257	0.0055612	0.0054372	-0.00673069	0.000737984	0.0244529	0.000495387	0.0131609	-0.00186489	-0.000117807	0.00850709	0.00135145	8.63957e-05	0.00160005	0.00315526	0.00156966	0.00769925	0.00729253	0.00699779	0.00108546	0.00842107	-0.000414331	0.000829634	-0.0223176	0.0189343	0.00876508	-0.00942205	0.00452598	0.0102961	0.000648466	-0.00947257	0.0101932	0.140409	-0.00725606	0.00233652	0.0614273	0.00229207	0.0155746	-0.0131109	0.00837404	0.000420022	-0.00485647	0.00228241	0.00534847	-0.00254778	-0.00230212	7.85442e-05	-7.47195e-05	-0.00103788	0.00491934
x30MCx2451	0.00137313	0.00541281	-0.0125025	-0.00173144	0.0788763	0.00374082	-0.0324146	-6.20574e-06	-0.000183971	0.0382371	0.00110701	0.00150816	0.00123328	0.00451069	0.0187059	0.0045915	0.00761244	-0.00927096	0.000609081	0.00618124	0.00498726	0.00203869	0.0580536	-0.0198284	0.0280974	-0.0100207	0.00370922	-0.00702111	0.00913205	-0.0150346	0.0114549	0.0442257	-0.00703723	-0.00342758	0.0515984	0.00331436	-0.0162596	0.0226959	0.00218404	0.000581472	-0.00642087	0.00768274	-0.0308844	0.00305116	-4.6019e-05	-0.000387705	-1.16321e-05	0.00137887	0.00720747
x30MCx2015	0.00134915	0.00647032	-0.014667	0.000381808	0.055676	-0.00168939	0.0131259	0.00174676	-0.00384944	0.023288	0.00129078	0.00095277	0.000661362	0.0112063	0.0177514	0.00942289	0.0081254	0.00628442	-0.000158093	0.00824402	-0.0111903	0.00034328	0.0516374	0.00685196	-0.199834	-0.00701786	-0.00676893	0.00858909	0.0149718	-0.0026778	-0.0052996	0.0708895	-0.00455077	0.00150804	0.0554043	0.00234879	-0.0166645	0.0144163	0.00508524	0.000995583	-0.0076779	0.00694985	0.00588863	-0.00284848	0.00480617	7.55329e-05	-5.00836e-05	-0.000757728	0.00703236
x30MCx1196	-0.00571756	0.00381408	-0.00868143	0.00117659	0.141159	0.00641107	0.020103	0.000109296	0.00327075	0.0358741	0.00142043	0.0011752	0.00202598	-0.00991817	0.017954	0.0013323	0.00263102	0.00869488	0.00305892	-0.00987834	-0.0100064	0.00379428	0.0510138	-0.0205095	0.0257595	-0.0091763	0.00488153	0.0105967	0.0175645	0.00962363	0.0172238	0.0500031	-0.00709934	-0.00687446	0.0393622	0.00200669	0.00872204	0.0217013	0.00946079	0.00108775	0.00563694	0.00681623	0.00658575	-0.00063683	0.00424909	0.000254447	0.000116016	0.000777879	0.00739414
x30MCx1335	-0.00329153	0.00936792	-0.00604664	-0.00157231	0.226627	-0.00263842	-0.02439	-0.000530684	0.00704837	0.0204603	0.00115827	0.00261829	0.00192689	0.00328738	0.0209652	0.00516683	0.00203836	-0.00885013	-0.00128394	0.00510639	-0.00226376	0.00387967	0.0279186	-0.00181081	0.030311	-0.0122498	0.00664557	0.00332423	0.0073477	-0.00189969	0.0135052	-0.0180915	1.29662e-05	0.00179849	0.0462196	0.00347141	0.0142265	0.0156407	0.00965939	-0.000375063	-0.00928072	0.00766017	0.00134263	-0.00121821	0.00394368	1.79554e-05	0	0.000556871	0.00643345
x30MCx3058	0.00383579	0.00326786	-0.00924855	0.000710326	0.0210192	-0.00317356	0.0145536	0.0011296	-0.00113221	0.0360203	0.00208563	-5.83348e-05	0.00215239	0.00368854	0.00189177	0.0070436	0.00732985	0.0023948	0.000251764	0.00771727	0.006694	0.0212185	-0.0113567	0.00891775	0.0348211	-0.00664432	-0.00227878	0.00929547	-0.0226815	0.00876078	0.00908453	0.155484	0.00088669	-0.00237489	0.0477045	0.00291705	-0.00871324	-0.00114932	0.00959574	0.0008782	0.00412983	0.00751635	0.0016225	0.00147359	0.00495091	0	0	0.00131603	0.0088967
x30MCx2568	0.00333351	0.00333024	0.00354395	0.00207133	0.0492181	-0.00219564	0.0102634	-0.00037477	-0.00219058	0.0069519	-0.0115312	0.000621516	-0.0292819	0.00530998	-0.0792921	0.0064504	0.00645612	-0.000646577	-0.00106299	0.00924531	0.00460128	0.000965731	0.0389284	-0.0234635	0.0204564	-0.00898147	-0.00314912	0.0141183	0.00998119	0.0179062	-0.0182712	0.123515	0.00214273	0.00231477	0.0584203	0.0037873	-0.00187517	-0.011819	0.00458665	-0.0102104	-0.00631748	0.00841783	-0.000950616	-0.00233102	NA	NA	NA	NA	NA
x30MCx1730	0.00221884	-0.0376093	0.00290239	-0.000258726	0.113589	-0.00239644	-0.0234934	0.00104112	-0.0030151	0.0470887	0.00133185	0.000272978	-0.00355713	0.00868654	0.018759	0.00410559	0.00468354	-0.00568375	-0.00131392	-0.0129328	0.00543552	-0.000252359	0.0665669	0.00339225	0.0335125	-0.00922317	-0.00812445	-0.0070313	0.00817779	0.00285647	0.0147291	0.00103422	0.00114032	-0.00168574	-0.00335686	0.00130174	0.00612704	0.00870659	0.00975063	0.000741815	0.00488692	0.00725194	0.00769689	-0.000130319	-0.00187456	-0.000178498	-2.51933e-05	0.000815788	-0.00372865
x30MCx2438	9.75964e-05	-0.0576289	0.00108757	-0.00132832	0.00777643	0.00192204	0.0144598	0.000222526	-0.00130878	0.0475993	-0.00290287	0.000358224	-0.000489446	0.00492493	0.0194865	0.00701772	0.00964001	0.00876608	0.000231889	0.00812426	0.00529667	0.000775704	-0.0548417	0.00794809	0.0340499	-0.0101195	-0.00235768	-0.00582394	0.00366629	0.00921744	0.00823251	-0.0159453	-0.00053855	-0.00213191	0.0434037	0.00303121	0.0206295	0.0229529	0.0123937	0.000428644	0.00358338	0.00606446	0.00263796	0.00111454	0.00407393	0.000134882	-2.51933e-05	0.000731975	0.00830359
x30MCx1379	-0.00804247	0.00857099	0.00517209	0.00184735	0.0684904	-0.00257411	-0.0206148	-8.98552e-05	-0.000651997	0.0505321	-0.000549333	-0.00116441	0.000691718	-0.00334522	-0.0864001	-0.00951891	-0.0682341	-0.00413268	0.00356801	-0.0520978	0.00555954	0.0012545	0.0371425	-0.0246372	0.0312504	-0.0113025	-0.00220036	-0.00977071	0.0254921	-0.012206	0.0148301	-0.00592283	0.00326867	-0.00431266	0.0508819	0.00641256	-0.00636217	0.00469692	0.00686161	0.00196542	-2.43502e-05	0.0086486	-0.000210787	-0.00529117	-0.00278685	0	-3.80506e-05	-0.000729841	-0.00298068
x30MCx1712	-0.000966781	0.00269115	0.00328591	0.00100718	0.0482834	-0.00267876	0.0117414	1.87452e-05	-0.000313373	0.0398561	0.00151935	-0.00351137	0.000440677	-0.00291751	-0.0082566	0.00551145	0.00345591	-0.00148748	-0.00205255	-0.0122206	0.00510916	0.000661281	0.0254679	-0.0246702	0.0272911	-0.00865151	0.00354692	-0.0051728	0.00602835	0.0201179	0.010653	0.13109	-0.000210082	0.00123503	0.0542559	0.00235986	-0.00540275	0.00940524	0.0110935	0.00137693	0.00391135	0.00722404	0.00228204	0.000679301	-0.00298631	0.000114828	-1.16321e-05	0.000350609	0.0090911
x30MCx1597	0.00204942	0.00969712	0.00644619	0.000882907	0.0207094	-0.00397032	0.00645786	0.000182274	-0.00141866	0.0213386	0.00157564	0.000750194	0.00263887	-0.00327265	0.0187034	-0.028821	0.00894391	0.00415959	0.0012734	0.00795377	0.00384122	7.04484e-05	-0.0260761	-0.0311001	0.0366316	-0.00934245	-0.00597467	-0.0086768	-0.0179002	-0.00573813	0.00546036	-0.00352171	0.000249312	0.00170287	0.0526128	0.00485922	-0.00951239	0.0104131	0.00957263	-0.000341823	0.00126668	0.00604298	0.00634004	-0.00161049	0.004903	0.000326656	-2.48903e-05	0.000593368	0.00554472
x30MCx1258	0.00458628	-0.0516248	0.00104265	0.00156469	0.0559328	-0.00240248	-0.00901357	-7.54365e-05	-0.00075619	0.00507018	0.00145886	0.00110626	0.000856293	0.00812281	0.0168118	0.00525094	0.00714708	-0.0042105	0.00151584	0.00677932	0.00213934	0.00041835	0.0564323	0.00602015	0.0363539	-0.00415824	-0.00378908	0.0102225	0.00914415	-0.00896442	0.0144015	-0.019307	0.00288574	0.00338773	0.0519013	0.00217959	0.000309988	-0.0117092	0.0107311	-0.00164257	-0.00661002	0.00442988	-0.00963088	-0.000373158	0.00607251	7.85442e-05	0	-0.00115649	0.00622766
x30MCx3243	0.0033533	0.0032275	0.0015454	0.00113644	0.0761498	-0.0020205	0.0176846	-1.9873e-05	0.00191552	0.0421938	0.00188528	0.000301077	0.0019801	0.00696683	-0.01994	0.00599692	0.00820695	0.00554936	-0.00101113	0.00923302	-0.0011165	0.0021435	-0.00478086	0.0102896	0.0330948	-0.00977959	0.00631226	0.0127285	0.00929734	-0.00784075	0.0149108	0.0145194	-0.00463935	-0.000223258	0.0530251	0.00275426	-0.00264957	-0.0138286	0.00706508	0.000651507	0.00459231	0.00857809	0.00711559	0.000235486	0.00199266	3.62838e-05	0	-0.000230355	0.011559
x30MCx2933	-0.000137454	0.0035696	0.00641952	0.000243055	0.12789	-0.001499	-0.0177215	-9.85609e-05	-0.000919802	0.0368625	0.00128421	0.000956495	0.0014944	0.00477625	0.0205309	0.00529989	0.00689557	-0.0104417	0.00076817	0.00673081	-0.00275657	0.00291781	-0.0138685	0.00787328	0.0318535	-0.010479	0.00476494	-0.00731376	0.00816205	-0.00734235	0.00327901	-0.00256335	0.00151232	0.00313196	0.0438929	0.00386125	0.0187913	-0.00127412	0.00796899	0.000506981	-0.00761524	0.00451349	0.0062289	-0.002784	0.00481834	-5.96545e-05	-1.31603e-05	0.000881398	0.00839833
x30MCx1637	-0.00100189	0.00344282	-0.00154235	-0.00152557	0.0825079	-0.00336176	-0.00234711	5.94808e-06	-0.0027826	0.0523055	-0.000674713	0.000454801	-0.00740854	0.00884926	0.0197423	0.00581383	0.00894261	0.00544511	-0.00236824	0.00779379	0.00411079	0.000639068	0.0586978	-0.0236068	0.0367249	-0.00157694	-0.00351867	0.00844916	0.0095178	-0.00542356	0.0154553	-0.0422066	0.000266979	0.00252008	-0.000754286	0.000346549	-0.00579375	0.0206493	0.00849243	0.000431397	0.0033515	0.00692585	-0.000336548	-0.00120073	0.00442	0	0	-0.00112285	0.0058499
x30MCx2565	-0.0116374	0.00543891	0.00518957	0.00190837	0.125771	0.00288998	0.0222934	0.000807697	-0.00124417	0.0447548	0.00177442	-0.00437823	0.00096675	0.00268128	0.0173312	0.00136103	0.00220236	0.00667585	-0.0011882	-0.0123646	0.00579024	0.0016217	0.0428942	0.0041488	0.0276655	-0.00987958	-0.00631359	-0.0072031	0.0132941	0.00630566	0.00542793	0.00558056	-0.00150958	-0.0013642	0.0380512	0.00186711	-0.00444547	0.016956	0.010638	-0.00293093	0.00317611	0.0076592	0.00575475	-0.00266511	-0.00357421	1.77318e-05	0	0.000477327	0.00594615
x30MCx3163	-0.000616002	0.00295967	0.00615396	0.000148751	0.0965614	0.00328768	-0.00463913	-0.000397528	0.000438084	0.0506063	0.000742609	0.00228156	0.00143122	0.00616914	-0.0959644	0.000201361	0.00489968	0.00327965	0.000238398	-0.00869554	-0.00929168	0.000646844	0.0475974	-0.00639239	0.0298818	-0.0110089	0.00465256	-0.00717914	0.00874841	0.0096686	0.0174009	-0.0215636	-0.00946727	0.00119972	-0.0998245	0.00322296	0.00592883	0.0109632	0.00280735	-0.00309331	-0.00570123	0.00977976	-0.0152385	-0.00250549	0.00434607	5.63378e-05	0	-0.000494295	0.00839996
x30MCx2206	0.00269872	0.00759722	-0.000555618	0.000989499	0.0999177	0.00708528	0.021032	-0.000547631	-0.000663932	0.0128324	0.00102827	0.000876766	0.00183056	0.0047809	0.00471049	0.00529341	0.00652057	0.0104973	-0.000464165	0.00829977	-0.00512129	0.0184768	-0.0293417	0.00471127	0.0262282	-0.000462003	-0.00341587	-0.00641391	0.00237184	-0.0120303	0.00796714	0.118061	-0.0051716	0.00169	0.053106	0.00229811	-0.0137611	-0.00414814	0.00781497	0.00150139	-0.0067606	0.00399344	-0.015999	-0.000107403	-0.00347078	0	0	0.000638736	0.00907887
x30MCx3221	-0.000723467	0.00408158	-0.00912024	-0.0012098	0.132963	0.00931907	0.0204209	-0.00119238	0.000924356	0.041003	0.000941741	0.000871819	0.00123819	-0.00666189	-0.0141627	0.006444	0.00225708	-0.00344416	-0.00128009	0.00349406	0.00531422	0.00139131	0.043063	0.00444961	0.0310901	-0.0107457	0.00532602	-0.00747715	0.00860424	-0.011152	0.0184318	-0.0136434	-0.00685971	0.00154035	0.0616736	0.00212488	-0.0142939	0.0173987	-0.00237249	0.000863592	-0.00606166	0.00702163	0.00170996	-0.00192363	-0.0036604	-0.000206149	-2.48903e-05	0.00104551	0.00680647
x30MCx1303	0.00294464	0.00401188	-0.00696934	0.000656253	0.154623	0.00971871	0.0172788	0.0011352	-0.00202853	0.0078627	0.0013625	-0.000233688	0.00197471	0.00703221	0.0204389	0.002085	0.00836245	-0.00473044	-0.000582358	0.00800478	-0.00566098	0.00164722	-0.0184796	0.00803567	0.0275335	-0.0101478	-0.00582915	-0.00407206	0.0079768	0.00118338	-0.0134946	-0.00500347	-3.23176e-05	0.0008361	0.0529819	0.00405551	-0.00591025	-0.00470072	0.00814294	0.000544738	0.00275648	0.00405517	0.00283689	-0.00136474	-0.00283671	5.78011e-05	-2.48903e-05	0.000841593	0.00876935
x30MCx3114	0.00209504	0.00335985	0.000690228	0.00101857	0.0707939	-0.00234587	0.0139536	-0.000286874	-0.000197701	0.0391514	0.00147167	4.1853e-05	0.00102836	0.00650733	0.0170721	0.00591581	0.00983467	0.00754289	0.000131039	0.00821431	-0.0266235	0.000325993	0.0275167	0.00642501	0.0333371	-0.0105947	0.00441049	0.00630706	0.007564	0.00812391	0.0110388	-0.0362334	-0.00528225	0.0025013	0.0482272	0.00352391	0.0142025	-0.00783569	0.00732783	0.000473477	-0.00382648	0.00839061	-0.0055428	-0.00221837	0.00557564	9.64996e-05	-1.31603e-05	-0.00142182	0.00642047
x30MCx1280	0.000862696	0.00856349	-0.00069666	0.000601759	0.124785	0.00822629	0.0237553	-0.000893081	0.00426574	0.0386959	-0.0141102	0.0019196	-0.0126534	0.00539442	0.0178734	0.00578952	0.00931008	0.0136298	-0.000996973	0.00700811	-0.00632687	0.00104473	-0.0422113	0.00445371	0.0235456	-0.00116676	0.0023849	0.00770983	0.00478501	0.00107228	0.00633225	0.123769	-0.00427892	-0.000123508	0.00383582	0.00174323	0.00884932	0.00769303	0.00607686	0.000722072	-0.000921358	0.00556999	0.00256203	-0.00188669	-0.00554978	0.000186345	0	0.000651978	0.00942915
x30MCx2363	0.00685128	-0.0412011	0.000644358	0.000360873	0.0550611	-0.00201278	0.00451484	0.000181445	-0.0160064	0.0470348	0.00159439	0.00066236	0.000254324	0.0121187	0.0177728	0.00434378	0.00740646	-0.00231167	-0.000942944	0.00857743	-0.00527843	-0.00208767	0.0533899	0.00139907	0.0330495	-0.00480461	-0.00623415	-0.00497652	0.0052268	0.00663491	0.0103698	0.130501	-0.000286443	0.000421195	-0.0851192	0.00254972	0.00751423	0.0160432	0.00528331	0.000939817	0.00448168	0.00673596	0.0114617	-5.4724e-05	0.00590305	1.79554e-05	-1.31603e-05	0.000444627	0.00659873
x30MCx3376	0.000915259	0.00479926	0.00535502	0.000123535	0.0627158	-0.00220099	0.00264167	-0.000139986	0.00515689	0.012218	0.00136053	0.000333928	0.00227162	0.00612172	-0.0135734	-0.000778001	0.00712055	0.00490833	-0.00190703	0.00996957	-0.000908796	0.00381279	0.051707	-0.0210699	0.0307438	-0.00922818	0.00397768	0.0105667	0.00283545	-0.00734269	0.0164719	0.0658527	-0.00511917	0.00170948	0.0595291	0.00224779	-0.00727023	0.00947436	0.0105842	-0.000287939	0.00363732	0.00733308	0.00503028	0.000550291	-0.00227622	0.000256134	-7.50264e-05	0.00112808	0.00671401
x30MCx1794	-0.00310439	0.00483681	0.00216792	0.000201399	0.110052	-0.00264304	0.0204774	-0.000647482	0.000972312	0.025712	-0.0143759	-0.000267455	-0.0213173	-0.0188979	0.0276323	-0.0560177	0.00707948	0.00312397	-0.0014116	0.00843424	0.00596753	0.00238582	0.0621803	-0.017119	0.0240721	-0.00983895	0.00424385	-0.00564353	0.00558612	0.0121573	0.0145661	0.110969	-0.00486222	0.000828853	0.0643748	0.00286656	-0.00530043	0.0086596	0.00751502	0.000842267	0.00298256	0.00752072	0.00645955	-0.000557405	0.00479807	0.000177709	-3.80506e-05	0.000618856	0.00584933
x30MCx2316	0.00403596	0.00316027	0.0033614	-0.000153879	0.0296795	0.000620836	0.0114736	0.000341785	0.0150089	0.015168	0.00186038	-0.000760324	0.00253486	0.0118384	0.0251116	0.0047485	0.00915591	-0.00269834	-0.00259695	0.00906701	-0.00151023	-0.000571536	-0.0201817	-0.0320066	0.0298237	-0.00863477	0.00464224	-0.00505188	0.00593492	0.00945633	0.0173887	0.141871	-3.41089e-05	0.0008996	-0.0880281	0.00245059	0.013967	-0.0145089	0.00782881	0.00117753	0.0022522	0.00504485	-0.00213455	-0.00196429	-0.000861052	6.94487e-05	-2.51933e-05	-0.00102516	0.005469
x30MCx2092	0.00145454	0.00286801	-0.0153283	0.00161756	-0.10963	-0.00528176	0.0163489	0.00124816	-0.00286203	0.046171	0.00172749	0.00112555	-0.000364728	0.000762349	0.0137919	0.0059203	-0.00174482	0.00689755	-0.00306427	-0.0181042	-0.00804621	0.00107292	0.0418139	0.00534523	0.0262519	-0.00804998	-0.00393705	-0.00947407	0.00431821	0.000190315	0.0318917	0.0790384	-0.00400678	0.00648511	0.0317592	0.00252933	0.0181425	-0.0139547	-0.000303798	0.000872726	0.00333284	0.00618177	0.0059687	-0.000555481	-0.00253464	0.00023405	0	0.000634303	0.00647877
x30MCx1646	-0.000921507	0.00387185	0.00143314	-3.84895e-05	0.0325216	-0.00346847	0.0156626	-0.00060377	0.00851192	0.00258687	0.000917028	0.000605683	0.000471968	0.00711958	0.0151121	0.00448557	0.00897001	-0.000745771	0.00108508	0.00802925	8.17291e-05	0.00289317	0.052671	0.0047789	0.0309549	-0.0107305	0.00629864	0.00663855	0.00607968	-0.00603148	0.0169215	-0.0200048	-0.00590772	0.00140255	0.0512342	0.002729	-0.00520322	0.00461101	0.00997424	0.000155002	0.00281102	0.00704794	0.00485411	-0.00225816	-0.00246906	0.000174697	0.000157316	0.000948516	0.00802025
x30MCx2096	-0.00119163	0.0137916	0.0020588	-0.00146732	0.0505702	-0.00149831	0.000924828	4.05226e-05	0.00194335	0.0247649	-0.00111859	-0.00026884	-0.00784213	0.00735837	0.0208242	0.00672927	0.00800124	-8.49367e-05	0.000741867	0.00736225	0.00383688	-0.000581957	-0.0275954	0.00920978	0.0302504	-0.0104429	0.0056192	-0.00708793	0.0032832	-0.0105161	0.0176958	-0.0363816	0.00200508	-0.00185502	0.0507434	0.00321148	-0.00355966	-0.0155004	0.0117256	-0.000882807	-0.00470172	0.00911305	0.00178727	-0.00130415	-0.00187827	-0.000644877	0	0.000924212	0.00909905
x30MCx1373	0.00485745	0.0109166	-0.0139581	-0.00134954	0.0639663	-0.00194165	0.0145849	8.66665e-05	-0.00179154	0.00948121	-0.000350548	0.000622741	-0.00671413	0.00693167	-0.0599876	0.00602802	0.00712281	-0.00210438	-0.00189021	0.00888726	0.00500068	0.000598486	0.0363137	-0.00248603	0.0278582	-0.0082029	0.00566766	-0.00590133	0.00396071	0.00186264	0.00871068	0.12075	-0.000104531	-0.00322881	0.0446297	0.00114655	0.0135748	-0.0129711	0.0104407	-0.000793609	0.00319728	0.0080309	0.00593538	-0.000397109	0.00452618	1.77318e-05	-3.83537e-05	0.00093193	0.00684756
x30MCx1664	-0.00200326	0.00397576	-0.0137549	0.00113527	0.086683	-0.00278179	0.00187973	-0.00048619	-0.00149227	0.0236016	0.00111663	-1.8141e-05	-0.026145	0.00698775	0.0184954	0.0060198	0.00834824	0.00406841	-0.00103407	0.00783525	0.00308618	0.00153198	0.0558372	0.00479323	0.0320243	-0.0116337	0.00582544	0.00907113	0.0107136	0.00938866	0.0160499	-0.0216841	-0.00610201	-0.00208499	0.0482901	0.00309506	0.01573	-0.0128347	0.00940055	-0.0019156	0.00470403	0.00744511	0.00535173	-0.000313085	-0.0724962	-0.000558459	-4.98331e-05	-0.00198798	0.0058317
x30MCx2777	0.00329941	0.0048683	0.0077798	-0.00107677	0.0523472	-0.000329003	0.0164752	-0.000689207	0.0038142	0.00689491	0.0011035	0.000650488	0.00204837	0.00755431	0.0203192	0.00551491	0.00592461	-0.00281073	-0.00214093	0.00696841	0.00209315	0.00105646	-0.0170409	0.00577893	0.0291674	-0.0082386	0.00663949	-0.00601135	0.00623756	-0.0151553	0.00609844	0.11939	-0.00396625	-0.00096239	0.0514549	0.00297976	-0.0056709	-0.00650873	0.0109476	-0.00134247	0.00165735	0.00556138	0.00542277	-0.000974967	-0.00328766	0	0	0.00138443	0.00769557
x30MCx1705	0.0020359	-0.0544109	0.00159318	-0.000112403	0.280683	0.00648062	0.0164401	-0.00127647	0.00470463	0.00358157	0.00121306	0.00337542	0.00177539	0.006785	0.0183608	0.00460995	0.00656612	-0.00962451	-0.000700509	0.00715888	0.00522572	0.00233168	-0.00477627	0.0102639	0.0334305	-0.0110357	0.00496393	0.00354377	0.00446134	-0.00655281	0.0118546	-0.0232779	-1.33957e-05	0.00198291	0.0464255	0.00372829	0.00229788	0.00582501	0.00973748	0.000520873	0.00203463	0.00680181	0.0073061	2.92933e-05	0.00346948	-0.000502624	0	0.000834566	0.00610169
x30MCx1649	-0.000850203	0.00403812	0.00114283	-0.00141507	0.0526507	-0.00281891	0.0136489	0.00102565	-0.0024881	0.062862	0.00191164	-0.00028114	0.00246333	0.00147007	-0.0120413	0.00481365	0.0109858	-4.05089e-05	0.000482767	0.00932653	0.00446443	0.00189869	0.0564097	-0.0142833	0.0323338	-0.00978386	-0.00171798	-0.00686012	0.00908256	0.013489	0.00199591	-0.00162693	-0.0151308	0.000340078	-0.117744	0.00267893	0.0126053	0.0148736	0.00676641	0.000575851	0.00456472	0.00737802	0.00837831	4.70815e-05	-0.0116864	0.000263548	-5.00836e-05	0.000425121	0.00762346
x30MCx2480	-0.00117366	0.00351064	-0.0088413	-0.00154503	0.0612624	-0.00294016	0.0132134	-0.000523533	0.00555862	0.00564546	-0.00393894	0.000256371	0.000719688	0.00585407	0.0171294	-0.00146229	0.00840831	0.0105715	7.19986e-05	0.008831	0.00101484	0.00253588	-0.0187259	-0.0330037	0.0305652	-0.00828022	0.0053763	-0.00652539	0.00470466	-0.0175521	0.00345159	0.125757	0.000491898	0.00117763	0.050781	0.00410165	-0.00428913	0.00932112	0.00680389	0.00114772	0.00195983	0.00736762	0.00605388	-0.00223878	0.00397154	0.000156969	-2.51933e-05	0.000788652	0.00820743
x30MCx1336	-0.000974106	0.00597209	0.000367372	0.000601814	0.054467	-0.00283708	0.0130574	-0.000744637	-9.78737e-05	0.0391271	-0.00223168	0.000988314	0.00119939	0.00309847	-0.0171762	0.0061351	0.00959678	0.00630229	-0.00015334	0.00991473	0.00419391	0.00195638	0.031885	0.00365938	0.0267739	-0.0101636	0.00342551	-0.00734726	0.00527444	0.0128384	0.0165679	0.0432017	-0.0071401	-0.0007174	0.0567793	0.00364952	0.0155179	0.00511855	0.00662852	-0.000172212	0.000488919	0.00807587	0.000690664	-0.00081351	0.00123255	0.000227488	0	0.000290744	0.00494425
x30MCx2790	0.000322045	-0.0625804	0.00241963	0.000799815	0.103936	-0.00183552	0.0116989	-0.000174057	0.00541298	0.0613215	0.00195853	0.000283119	0.00192604	-0.0382519	0.0212906	0.00456772	0.0050737	0.00573246	-0.00195427	-0.015298	0.00154087	-4.34647e-05	-0.00987689	0.00596468	0.0301513	-0.0118557	0.00405204	-0.00478625	0.0106135	0.0117228	0.0130437	-0.00980844	-0.00149202	-0.00213284	-0.0876502	0.00294848	0.0172895	0.00560857	0.0097873	-0.00114257	0.00350958	0.0081434	0.00907717	-0.000804857	-0.00234423	-5.96545e-05	0	0.000980989	0.00893932
x30MCx1601	-7.72603e-05	0.00961697	0.00513977	-0.00110157	-0.0969063	-0.00348614	0.00436941	0.000144223	-0.00135904	0.0506885	0.00132417	0.00062175	0.00402125	0.00687752	-0.00190204	0.00261187	0.00781432	0.00191788	0.00177578	0.0088822	0.00534653	0.00168113	0.0576999	-0.00232364	0.0292512	-0.00896211	-0.000871786	-0.00721169	0.00553447	0.00835556	0.0238648	0.0690363	-0.00544084	-0.00654575	0.0344618	0.00317242	-0.00597137	0.0300636	0.0105137	-0.00025788	0.00203392	0.00597893	0.00631653	-0.00343435	0.00446025	3.62838e-05	-6.12561e-05	0.000466645	0.00686531
x30MCx3301	0.00218749	0.00424896	-0.0105916	-0.000950352	0.0427935	-0.00192255	0.00780291	0.00110921	-0.00168375	0.0465055	-0.0136209	-0.000344174	-0.0295394	0.00631465	0.0160505	0.00663938	0.00597557	-0.000866932	-0.00132294	0.0080656	-0.000162342	-0.000464082	-0.0209892	0.0071844	0.0270165	-0.0109962	-0.00220795	-0.00595435	0.00609913	-0.00259241	0.00440369	-0.00942822	0.00157395	-0.00180292	0.0536193	0.00474054	-0.0117004	-0.0119581	0.0106485	-0.0194245	0.00303963	0.00657635	0.00586196	9.70683e-05	-0.00127416	-0.000235709	7.46708e-05	0.00100351	0.0054635
x30MCx2257	0.000510684	0.0134131	0.00649187	0.00417296	0.135485	0.00137875	0.0229701	0.000362999	-0.0021374	0.067223	0.00118917	-0.000371685	0.00255049	0.0139995	-0.00879572	0.00567565	0.00764244	-0.00448963	-0.000547789	0.00712072	0.00589759	0.00195791	0.0515315	-0.00696936	0.0277847	-0.0104454	-0.00222389	-0.0037724	0.00680172	-0.0192084	-0.00317149	0.00429642	-0.0113172	-0.0033495	-0.136989	0.00229526	-0.00495811	0.0243598	0.00961061	0.000132168	0.00663876	0.00743472	-0.024342	-0.000846487	0.00447744	-9.37186e-05	-3.68254e-05	0.000962525	0.00902318
x30MCx3204	0.00310697	0.0036647	-0.00269374	0.000323017	0.139346	-0.00186102	0.0184197	-0.000275529	-0.00034828	0.0437197	0.000580065	0.000133387	0.00176925	0.0083743	0.0166173	0.00492038	0.00844338	-0.00506081	-0.00159846	0.00865274	-0.00941344	0.0010205	0.0416723	-0.0189977	0.0296495	-0.00241295	0.00477286	0.00773985	0.00795642	-0.00179347	0.0171752	0.00237017	-0.00428084	0.00271594	0.0102476	0.00314737	-0.00463031	-0.0111225	0.00840495	0.000897602	0.0030785	0.00676531	0.00589082	-9.23142e-05	0.00103711	0.000198333	-6.15592e-05	-0.00111268	0.00664802
x30MCx2828	0.000661546	0.00536912	0.00168296	-7.69512e-05	0.0111	0.00229025	0.0131088	-0.000295015	0.00726376	0.0423439	-0.00297295	0.000672831	0.000318862	0.0034236	0.0200015	0.00615854	0.00798992	-0.00286422	-0.00175782	0.00754274	0.00615049	0.00118278	-0.0172865	0.00721107	0.0308613	-0.00726815	0.00259055	-0.00807313	0.00802803	0.0120116	0.0169739	0.142217	-0.000362692	-0.000374097	0.0467344	-0.00390181	-0.00966009	-0.0122034	0.0111815	0.000655185	0.00101015	0.00721388	0.00631067	-0.00216839	0.00415076	0.000190134	0.000272534	0.000406122	0.00756867
x30MCx1882	0.00129431	0.002926	-0.000249568	0.00098426	0.117983	-0.001915	-0.0340519	0.000223678	-0.000448481	0.0376436	0.00124855	0.00270042	0.00189427	0.00657786	0.0234778	0.00595136	0.002579	-0.00502848	0.000884401	-0.0106639	-0.00547175	-0.0279317	0.0425927	0.00397904	0.0272346	-0.00285744	0.00574922	-0.00829593	0.0295936	-0.00352325	0.0144043	0.059169	-0.00593587	0.00248361	0.0477261	0.00200075	0.0148629	0.00765814	0.00674601	0.000877449	-0.00611766	0.00761093	-0.00724331	-0.00156455	0.00380114	1.79554e-05	0.000240337	-0.00142054	-0.0021478
x30MCx2995	0.000122772	0.0029397	0.00183596	0.000702891	0.0112998	-0.00258605	0.014602	9.91379e-05	0.000328002	0.042801	0.00133532	0.000298881	0.00156868	0.00208014	-0.000482124	0.00416528	0.00835406	0.00256231	-0.00125922	0.00948969	-0.00792809	0.00312088	0.0537561	0.00478096	0.0267798	-0.00786211	0.00172037	-0.00720209	0.00478391	0.0151406	0.0142487	0.069765	-0.000276017	0.00168556	0.0556342	0.00348083	0.0151607	0.00471199	0.0101821	0.00071004	0.00390266	0.00702419	0.00592282	-0.000280991	0.00493486	0.000365035	0	0.00146262	0.00556031
x30MCx1174	0.00242414	0.0111158	-0.00733758	-0.00186329	0.111968	-0.00206199	0.0043709	-0.00010079	-0.000459533	0.00968353	0.00146977	0.000117475	0.0020097	0.00852812	-0.0802953	0.00375405	0.00766269	0.00574776	0.000273491	0.00911256	0.00315397	0.0012537	0.0330331	-0.0322357	0.0325481	-0.0111763	0.00400422	-0.00836248	0.00842761	0.0148715	0.0186827	-0.0237542	-0.00730855	0.00274928	0.0600531	0.00450949	-0.00351782	-0.0126185	0.0110212	0.000279926	0.0018233	0.00997718	0.0057168	-0.00109352	-0.00211958	0	-5.00836e-05	-0.00106759	0.00522499
x30MCx3214	0.00371317	0.0142941	0.00176347	0.00103983	0.0430108	0.00126723	0.00667393	-0.0001449	0.00874969	0.0588067	0.00119776	0.000187667	0.00286848	-0.00742482	-0.0275124	0.00712354	0.00876861	0.00855278	0.00115813	0.00909663	-0.00722253	0.00232828	0.0589134	0.00515989	0.0379776	-0.0108264	0.00377691	0.0113799	-0.0107421	-0.00112282	0.018856	-0.016689	0.000108759	0.00314277	0.0743523	0.00289124	-0.0039406	-0.00996365	0.0109765	0.000501936	0.00453574	0.00610496	0.00566097	-0.000279698	0.00646394	5.78011e-05	-2.51933e-05	-0.000151282	0.0086137
x30MCx2561	0.00302046	0.0158608	0.0021446	0.00176503	0.0866685	-0.00419892	0.0126956	-0.000334484	0.00457012	0.0319914	0.00122602	-0.000369899	0.00154645	0.013619	0.0174689	0.00601048	0.00735035	-0.00463839	0.00095101	0.00728557	0.00367347	-1.98447e-05	0.0297957	0.0253452	-0.22618	-0.00837287	-0.00356673	-0.00883974	0.0149169	0.00101112	0.0108695	0.144036	0.00143847	0.00147343	0.0492533	0.0043316	0.0159117	0.00159665	0.00446742	0.000768136	0.00100727	0.00559879	0.00589821	-0.00234013	-0.00212708	-0.000528012	-6.29934e-05	0.000529999	0.00681207
x30MCx1142	0.00291744	-0.045046	-0.00537272	0.00218597	0.102481	-0.00241746	0.00967961	0.00114192	-0.00387047	0.0472689	0.00203819	0.000498967	0.0021448	0.0155832	0.0274689	0.0039384	0.00678875	-0.00273078	-0.000995347	0.00612116	0.00462916	-0.000417943	0.0466233	-0.00035747	0.0338877	-0.0100615	-0.00236862	-0.00283009	0.0101713	0.00852041	0.00460944	-0.048965	-0.00104938	-0.00375924	-0.139186	0.00326266	0.0147308	0.0190496	0.00528358	0.000364926	0.000327161	0.00508079	0.00762801	0.000325411	0.00388553	-0.000500608	-4.98331e-05	0.00122865	0.00653866
x30MCx2061	0.0040236	0.00286838	0.00182086	-0.00129929	-0.0975093	0.00102695	0.0109526	-5.98497e-05	-0.00211271	0.0109051	0.000872833	0.000880059	0.003511	-0.0200311	-0.04252	0.00687394	0.00844732	-0.00200558	-0.00091542	0.00925576	0.00346175	0.000988371	-0.0277601	0.0117456	0.0337222	-0.00282852	-0.00237821	0.00846071	0.00417514	0.0132678	0.0304449	0.057413	-0.00702273	0.00182908	0.0821018	0.00433345	0.0133437	-0.0155675	0.0123979	0.00160159	0.00211742	0.00686214	0.00589905	-0.00119954	0.00518662	0.000132329	0	0.000516195	0.00596581
x30MCx2043	-0.000606433	0.00892116	-0.0281443	-0.00238734	-0.0930491	0.00174701	-0.00112668	-0.0005479	0.00585229	0.0541755	0.00223833	0.00101767	0.00258499	0.00430359	0.0116147	0.00760849	0.00694555	-0.00238372	0.00481569	0.0081241	0.006152	0.00101983	-0.024446	-0.0351627	0.0360352	-0.01057	0.00678912	-0.0097007	0.00734903	0.012365	0.0181409	-0.0399623	-0.00611395	0.00206233	0.0435694	0.00473178	-0.00922973	0.00977264	0.0113582	0.000287815	-0.00732585	0.00692885	0.00634276	0.000336405	0.000940306	0.000117124	-1.31603e-05	-0.00121392	0.00597933
x30MCx2011	0.00278719	-0.0741656	-0.0203495	-0.000963692	-0.148081	0.000875176	0.000971581	-0.00115002	0.00742594	0.0430721	0.00246643	-0.000108511	0.00415059	0.00297207	0.0144053	0.00912419	0.00776752	-0.00217438	0.00616888	0.00861263	0.00159796	0.000534034	-0.00429631	-0.0463548	-0.0729713	-0.0109617	0.00450629	-0.0100109	0.00493824	-0.0130491	0.0221258	0.0799745	0.0123858	-0.00734505	0.0319641	-0.000383649	-0.0111499	-0.019822	0.00594749	-0.000456238	-0.00524521	0.00672019	-0.00182466	0.00849974	0.00396823	0.000344414	-4.98331e-05	-0.00129379	0.00666601
x30MCx3250	-0.000894193	0.00440895	-0.0104251	0.00131018	0.123117	0.00482679	0.0101082	0.000714188	-0.00177588	0.0521775	0.00161512	0.00120553	0.00202003	0.00798603	0.0190637	0.00197559	0.00922482	0.00715244	0.00218254	0.00776086	0.0053063	0.00204942	-0.0210496	-0.0316534	0.011059	-0.00949776	-0.00456364	-0.00743605	0.00876993	0.00786366	0.0159339	-0.00476342	-0.00518531	-0.00484331	-0.00204883	0.00385808	-0.000678421	0.0168599	0.00861998	0.000429472	-0.00285495	0.00866061	0.000843471	-0.000278051	-0.00116647	0.000209532	0	-0.00130821	0.00732067
x30MCx1824	-0.00227202	0.00485221	0.00164111	-0.00177555	0.138615	0.00985709	0.0128599	0.000137414	0.000749245	0.0420276	0.00134166	0.000895526	0.00193348	0.00724455	0.017371	0.00625307	0.00873133	0.00435472	-0.00122664	0.00770317	0.00435567	0.00208913	-0.0162849	0.00728895	0.0295881	-0.0107789	0.00376931	-0.00436307	0.00931344	0.010568	0.0143673	-0.0198508	0.000846556	-0.00235056	0.0508704	0.00322082	0.0125181	-0.00852481	0.0102003	0.000314178	0.00341645	0.00829687	0.00647226	-0.00217128	0.00398566	9.91646e-05	0	0.000582901	0.0074117
x30MCx2455	-8.03048e-05	0.00544058	0.000342328	0.000638537	0.11361	-0.00327719	0.0100658	0.000428036	-0.000612412	0.0049742	0.0016216	0.000478876	0.00139274	0.00122633	0.0232022	-0.00587153	0.00995606	-0.00303987	-0.00046344	0.00910914	0.00240474	-5.22411e-05	-0.0381866	-0.0366387	0.00916718	-0.00132349	-0.00589154	-0.00708546	0.00954369	-0.00304788	0.0135559	0.0593009	0.00135282	-0.00221748	0.0394431	0.00504324	0.012398	0.0184174	0.00834859	0.000482715	-0.000766843	0.00501996	0.00463799	-0.00287755	0.00503582	0	0.000116016	0.00105312	0.00521713
x30MCx2204	-0.000497613	0.00427646	0.00466262	-0.00263626	-0.104859	-0.00529081	-0.00128087	-0.000264879	0.000165987	0.00454393	0.00163334	-9.89304e-05	0.00387871	-0.0232971	-0.0276753	0.00897758	0.00137128	-0.00216844	-0.00448349	-0.0196024	0.00246881	0.00136644	-0.0113653	-0.0383811	0.0317356	-0.00408116	-0.000581523	-0.0109799	0.00556825	-0.0153885	0.03329	-0.0417766	0.00385858	-0.00745508	0.0532776	0.00444722	-0.00533584	-0.0122265	-0.000887121	-0.00177789	-0.00405141	-0.0684775	0.00186142	0.00470904	0.000702825	1.79554e-05	0	0.00102162	0.00763279
x30MCx1516	0.000443107	0.00353947	-0.0153664	0.00112117	0.103226	-0.00159169	-0.0118298	-0.00021617	0.00838325	0.048663	0.00205093	0.000593419	0.00292786	0.00595697	0.022035	0.00705076	0.00348924	-0.00274676	-0.00172922	-0.0134243	0.00451352	0.00121938	-0.0128876	0.00806963	0.0290753	-0.00956588	0.00610009	-0.0054569	0.00749107	-0.00127863	0.016502	-0.0316512	0.00378649	-0.000830625	0.0407367	0.004376	0.0167912	0.0204604	0.0106943	0.00046516	-0.00380816	0.00864831	0.00330912	0.00285991	-0.000907486	0.000438045	-1.31603e-05	-0.000771833	0.00878882
x30MCx2881	-0.00924678	0.0109323	-0.000315611	0.000265492	-0.0034578	-0.00698028	0.0158956	0.000529724	-0.00154775	0.00221324	0.00035939	-0.00325597	0.00233712	-0.0012825	-0.00677372	0.007909	0.00773376	0.00538045	-0.00232739	0.00744578	0.00361166	0.000900412	-0.0667623	-0.0216484	0.0309769	-0.0108153	-0.0067983	-0.00636992	0.006458	-0.00247138	0.0183366	-0.00572421	0.00196496	-0.00397786	0.0421447	0.00370232	-0.00911874	0.0183147	0.00934835	-0.000117474	0.00327683	0.00735097	0.00678816	-0.000597365	0.00431265	5.78011e-05	-3.65223e-05	0.000552152	0.00878897
x30MCx2449	0.00326273	-0.03648	-0.00840516	0.000573659	0.0782352	-0.00262263	0.00697808	0.000165244	-0.0021785	0.0479024	-0.00267447	-0.000270895	-0.00100795	0.00726927	-0.00220827	0.00584315	0.00768332	0.00687063	-0.00145069	0.00690666	0.00170671	0.000402448	-0.00851351	0.00122444	0.0339202	-0.0106091	-0.00655613	-0.00640638	0.00586657	-0.00744542	0.00744976	-0.0159016	-0.00520643	-0.00317526	0.0542866	0.00098157	0.0150686	-0.00264904	0.0114532	6.2749e-05	-0.000661045	0.00911775	-0.00295189	-0.00227243	0.00312983	-0.000465003	0	-0.00170053	0.0063952
x30MCx2158	-0.00280297	0.00567443	0.00773476	0.00109434	0.0510416	0.00127584	0.0139872	0.000852276	-0.00093916	0.0266195	0.00148485	0.000602077	0.00196791	-0.00201472	0.0160512	0.00481361	0.00836921	0.00580034	-0.00184705	0.00963517	0.00419425	0.00199415	0.0392471	-0.0097876	0.0336151	-0.00990385	-0.00528637	-0.00632842	0.00416098	0.0117621	0.00917369	-0.0242945	-0.0039225	-0.00251937	0.0411933	-0.000458624	-0.00980169	-0.000480613	0.0106869	0.000299685	0.00281112	0.00752597	0.00719215	-0.000724092	0.00535234	-8.7838e-05	-4.98331e-05	0.000728445	0.00659236
x30MCx2751	0.00236588	-0.0518692	0.00964438	-0.000504127	-0.255582	0.00307873	0.0153446	0.000960745	-0.00246244	0.0603109	0.0025788	-3.76312e-06	0.000827346	-0.0698398	-0.00985302	0.00116871	0.0159436	-0.00131015	-0.00923589	0.00880645	0.00193544	0.000457491	-0.0227445	-0.0278678	0.0340179	0.00991223	-0.00182674	-0.00867219	0.00375018	0.012576	0.0318205	0.00968155	0.00162471	-0.00366712	0.00539301	-0.0100196	-0.00720516	0.0428708	0.00710322	0.000381359	-0.00262882	0.00390956	0.00204729	0.00390234	0.00341427	5.78011e-05	0	0.000257395	0.00626418
x30MCx3236	-0.00102491	0.00669976	0.0014879	0.00120552	0.0329294	-0.00361391	0.0130671	-0.00013816	0.00513944	0.0458105	0.00172927	0.000101214	0.000747137	-0.00569406	-0.000420992	0.00500736	0.00912267	0.00812538	-0.00119088	0.00775154	0.00669537	-0.000128652	0.0514372	0.00466058	0.0313727	-0.0106598	0.00437328	-0.00517987	0.00480982	0.0141737	0.0103346	-0.00342429	-0.000536041	-0.00040665	0.0593502	0.00346778	-0.0112404	0.0078391	0.0109882	-2.65484e-05	0.00159306	0.00829794	0.00106074	-0.000890751	0.00411068	-0.000246829	-3.63659e-05	0.000454615	0.00777476
x10MCx3111	0.00327206	-0.0415879	0.000708527	-0.000443169	0.0680338	-0.00193311	0.0203693	-0.00027495	-0.00121534	0.0654306	0.00119014	-0.00165968	0.00118367	-0.00430949	0.0254764	-0.0041561	0.00869191	0.00553592	0.000529601	0.00704976	0.0107116	-0.000696182	-0.0483758	0.0107604	-0.220703	-0.0114258	-0.00647223	0.0103197	-0.0335058	0.0094574	0.0132749	0.00181412	0.00132311	0.0026757	0.0691437	0.00708098	-0.0104416	-0.0155206	0.00906929	0.0011223	0.00547921	0.00705409	0.00586801	0.000699731	0.00380379	7.85442e-05	-2.48903e-05	0.00152638	0.0118299
x10MCx2428	0.000909285	0.00453194	-0.087962	0.00117475	0.054939	-0.00158606	0.0088316	0.0010844	-0.00666999	0.00246202	0.00131416	-1.524e-05	0.00202475	0.00794702	0.018158	0.00687117	0.00791198	-0.000264388	-0.00141138	0.00816872	0.00290234	0.00079892	-0.0290156	0.0033653	0.0249921	0.0251949	-0.0105904	-0.00458296	0.00580324	-0.00964268	0.0108923	-0.0126856	-0.00639881	-0.00161021	0.020661	0.00110236	0.00401427	-0.010092	0.012447	0.000112588	0.0028324	0.00235729	0.006785	-0.000207191	NA	NA	NA	NA	NA
x10MCx3327	0.0021686	-0.0258858	0.0117871	-0.00160823	-0.16496	-0.00240782	-0.0090207	0.000757742	-0.00131521	-0.0564358	-0.00197333	0.000475126	0.0021956	-0.00637902	-0.00962001	-0.00798158	0.00809457	0.0076034	0.013367	0.0097117	0.000710521	-0.0017326	-0.0363095	0.0126394	-0.166075	-0.0116319	-0.00754245	-0.0119579	0.0079488	-0.00589842	0.0241377	-0.0491992	-0.000859024	-0.00188687	0.10059	0.00714191	-0.0136015	0.0261062	0.00689797	0.000285168	0.00335737	0.00349154	-0.0053173	0.00694552	0.00211476	9.0966e-05	-5.00836e-05	-0.000779099	0.0103746
x10MCx2551	-0.00121491	0.00552233	0.000798423	-0.00201737	0.0106151	-0.00402981	0.00325087	-0.000390701	0.00722036	-0.00955483	0.00195151	-0.0086161	0.00179668	0.00620803	0.0241429	0.0054972	0.00901007	0.00200597	-0.00293144	0.00854909	0.00446103	0.00218777	0.0474724	-0.000403814	0.0326471	-0.00547034	0.00604436	0.00722457	0.00616194	0.00745874	-0.0151759	-0.0390967	0.00337405	0.00209139	0.0401174	0.00405132	-0.0127929	-0.00138883	0.0116983	0.0011587	-0.00307397	-0.0108143	-0.0313052	-0.00309005	-0.0111512	-0.000149553	-2.51933e-05	-0.000904404	0.00566145
x10MCx2190	-0.00046458	0.0145957	-0.00879662	-0.000709467	0.0936843	-0.000895421	0.0098546	-0.000455971	0.0164086	-0.0398056	-0.0017168	0.000879011	-0.00569802	0.00848245	0.029618	0.00964807	0.00771858	0.00509874	-0.00236403	0.00607468	0.00324946	-0.00116363	-0.0376163	0.00781444	0.0182777	-0.0124032	0.00469254	0.00372931	0.00734518	0.00611385	0.0146666	-0.045766	0.00523271	0.00105698	-0.188335	0.00212551	0.0128853	-0.0212901	0.00945107	0.00268693	-0.000367197	0.00489737	0.00396839	-0.00160892	-0.00348285	-0.000212765	-4.98331e-05	0.00129615	0.00650335
x13MCx3205	-0.00152852	0.00835792	-0.0745054	-0.000347219	0.093306	-0.00164483	-0.0324502	0.000591082	-0.00115051	-0.0471053	0.00110814	0.00153952	0.00227715	0.00807151	-0.00506238	0.00624508	0.00726606	-0.00248461	0.000358599	0.00684299	-0.000576282	0.000202457	-0.0172303	0.00201715	0.0326246	0.0464654	0.0110741	-0.00838433	0.00774935	-0.00646676	0.0104583	-0.0118991	-0.00752706	-0.00329884	0.0690178	0.000692395	-0.0177141	0.0219285	0.00844683	-0.00291632	0.00281225	0.00729215	0.00443692	-0.00157337	-0.00123946	-2.80192e-05	-3.63659e-05	0.00106852	0.00960341
x13MCx3092	-0.000423036	0.00519873	0.000798664	0.00401283	0.136407	-0.000368653	0.0157323	-3.7449e-05	-0.00306757	0.00751256	-0.0182535	-0.000524005	-0.0022695	0.0125987	0.0307185	0.0084172	0.00691502	-0.00372425	-0.00204455	0.00614545	9.77758e-06	-7.8236e-05	-0.0162709	0.00642276	0.0206129	-0.0100899	-0.0053822	0.00564199	0.000487922	0.00372797	-0.00349278	-0.0412217	0.0032791	0.00186326	-0.200742	0.00242241	-0.00408051	0.0197981	0.00822693	-0.00318883	0.00345381	0.00591264	0.00471106	-0.00104724	0.00344733	-9.37186e-05	-2.48903e-05	-0.000858458	0.00813208
x13MCx1506	-0.00833374	0.00682515	0.011766	-0.000374054	0.0885719	0.00310425	0.0115321	-0.00304235	-0.00463755	0.0101417	-0.0132048	0.001315	-0.0370964	0.0148406	0.0353978	-0.00535486	0.00946062	-0.00425358	-0.00175776	0.007517	-0.00760406	-0.000342497	-0.031073	0.00136423	0.0346386	0.0936969	-0.0100096	0.0102217	0.0087501	-0.00331756	0.0142979	-0.0352977	-0.00350953	0.00310368	-0.140627	0.00196949	0.000227283	-0.0252856	0.00614523	0.000832325	0.00460721	-0.0122782	0.00995365	0.000678251	-0.00195715	5.42393e-05	-4.79979e-05	-0.000675813	0.00979917
x14MCx2548	0.00523693	0.00691964	0.00100622	-0.00217758	0.0348603	-0.00381719	0.00664917	0.000432394	-0.000931449	-0.0476759	0.00140418	0.000196963	0.00292695	-0.00526131	0.0210418	0.00669946	0.0094142	0.00553266	0.000723897	0.00851251	-0.00376771	0.000156224	0.0400658	-0.0372793	0.0383144	-0.0133934	-0.00440077	-0.00497547	0.00607722	-0.00600925	0.0182853	-0.0387196	-0.00774813	0.00146859	0.0712896	0.00315142	0.000932168	-0.00764382	0.00997003	0.00018617	0.00158797	0.00614555	0.00302907	-0.00161393	-0.00252437	-8.76737e-05	0	-0.000841028	0.00909786
x14MCx2102	0.000980837	-0.0529388	0.00998471	0.00323807	-0.236988	0.00372126	-0.0190338	0.00224554	-0.00330853	-0.039744	0.00181465	0.00202862	-0.0112107	0.0107222	-0.00215646	0.0133115	0.00910534	-0.00457275	-0.0064795	0.00737378	0.00144819	-0.00137707	-0.0651535	0.0087885	-0.0163785	-0.0107634	-0.00142438	0.0223861	0.0017892	-0.00419485	0.0276563	-0.0317739	-0.0043597	0.00854587	0.00530588	-0.00635098	-0.00347537	-0.00995238	0.0121539	0.000163679	0.000773924	0.00439529	-0.0128461	0.041299	-0.00167945	-0.000349514	-3.63659e-05	-0.00028966	0.00833215
x14MCx3219	0.00503731	0.00403964	0.00181041	0.00123051	0.015482	0.000571128	0.0132484	-4.63262e-05	-0.00123477	-0.0361425	0.00140584	0.000448606	0.000864491	-0.0165034	0.0171332	0.0070587	0.00845857	0.00211777	0.00132546	0.00820048	-0.000233839	-0.000264054	0.0264678	0.009547	0.0301076	-0.0113274	0.00082954	0.00708091	0.00276495	-0.00245405	-0.0128504	-0.0430628	-0.0115912	0.00281484	0.0742558	0.00286096	-0.00795777	-0.0158282	0.00691292	0.000491737	-0.00125201	0.00718677	0.00257825	-0.00278354	0.00526164	0	0	-0.000992309	0.00903267
x14MCx2875	-0.000869309	0.00796619	0.000611703	-2.84366e-05	0.0910523	-0.00261544	0.00588077	-0.000197403	-0.00282463	0.0406941	-0.000352145	0.000319931	-0.0082505	-0.00675344	-0.00201497	0.00648702	0.00915989	0.00531315	0.000306666	0.00686196	-0.00875255	0.00195277	0.0550998	0.000664869	0.0309302	-0.00947399	-0.00483381	-0.0056299	0.00287684	-0.0156695	-0.0140191	-0.0343259	0.00143031	-0.00187861	0.0661335	0.00317168	-0.0125092	-0.00799173	-0.0100883	-0.00374234	-0.00379505	0.00707234	0.0051066	0.000512997	0.00460285	0	-7.50264e-05	0.00128053	0.00711066
x20MCx2526	-0.000189362	0.00282169	-0.000596371	-0.00262965	0.0532669	0.000929978	-0.00281814	-0.000869258	-0.00196242	0.00773956	0.00158739	0.000801467	0.00294902	-0.0381818	0.0233254	0.0048164	0.00769946	0.00562989	-0.0011108	0.00752569	-0.00259721	0.000695616	0.0175924	-0.0306847	0.0280694	-0.0131166	0.00404347	0.000766251	0.0063067	-0.016741	-0.0318402	0.0597853	0.00576193	-0.00174615	-0.216465	-0.00531883	-0.00681839	-0.0178361	0.00215639	-0.0016113	0.000811153	0.00647085	-0.0113595	-0.00128507	-0.0116752	9.91683e-05	-6.12561e-05	-0.00019891	0.00711886
x20MCx2356	-0.00121142	0.00531015	-0.0108019	-0.000494122	0.114987	0.00243131	0.00655375	-0.000211633	-0.00103811	0.0561228	0.00233859	0.000171436	0.00360869	0.0148994	0.0258237	0.00490718	0.0103836	-0.000936551	-0.00264949	0.00904932	0.00571036	0.000535206	-0.0136612	0.00681503	0.0319599	-0.0106372	-0.000205664	0.00738158	0.00858682	0.00891426	-0.0131124	-0.0386673	0.000901218	0.00328938	-0.133234	0.003434	0.018719	-0.00348121	0.00862916	0.000592286	0.00121885	0.0069318	0.00879307	-0.00174596	-0.00715967	0.000177709	-1.16321e-05	0.00110994	0.00566652
x20MCx1964	0.00231745	0.00525576	0.00281357	0.000955137	0.0204523	-0.00610141	0.0130826	0.000786106	-0.00232427	0.000488473	-0.00312061	0.00130819	0.00171389	0.00695784	0.0136359	0.00403314	0.00795527	0.00354732	-0.00134631	0.00650305	0.00508556	0.000403673	-0.0566929	0.00684042	0.0284246	-0.00953465	-0.00709904	0.00902864	0.0070903	0.00923461	-0.0225657	-0.00729234	-0.00652038	-0.00208921	0.0111173	0.00291348	-0.00180775	0.00825298	0.0100044	0.000258452	-0.0681417	0.00610229	0.0062268	-0.00229725	-0.00219918	1.77318e-05	-4.99857e-05	0.000915251	0.00874876
x20MCx1720	0.00356724	0.00613805	0.00648136	0.00164323	-0.319727	0.0013354	0.00301945	-0.00176582	-0.0036571	0.0140589	0.00415607	-2.07551e-05	0.00718	0.0137062	0.0209121	0.00952631	0.0111472	0.00551131	0.00507892	0.0104147	-0.000164144	-0.0025119	-0.037373	0.0094156	-0.0135192	-0.0108456	0.00570426	-0.00766259	0.00557498	0.000457988	-0.0276953	-0.0356972	-0.0175672	-0.00265983	-0.0900567	-0.00681231	-0.0120905	-0.0301074	0.00583115	0.00144628	-0.00104806	0.00455194	0.0071679	-0.00972261	0.00413274	0.000308697	-6.12561e-05	-0.00101207	0.0060557
x30MCx1214	-0.000795028	0.00458834	-0.00911325	-0.000510675	0.0636173	-0.00250159	0.0153464	-0.000216629	0.00204804	0.00178775	0.00138176	0.000418574	0.00221622	0.00639852	0.0170521	0.00614516	0.0089827	0.00375941	0.000382155	0.00823073	0.00370015	0.0028754	0.0369831	0.0043462	0.0317138	-0.00985333	-0.00148475	-0.0082131	0.00709309	0.0125182	0.0175683	-0.0104582	0.000674294	-0.00420005	0.0443519	0.00268477	0.00233441	0.0120589	0.00904566	-7.76858e-05	0.00354842	0.00666026	0.000894258	-0.000962546	-0.00275303	5.78011e-05	-9.7831e-05	0.000953836	0.00693655
x30MCx3086	-0.00141379	0.00279574	0.00938021	-0.00477967	-0.247072	-0.00304224	0.0163014	-0.000154639	0.0058189	0.00634537	0.00351248	0.000874621	0.00313463	-0.00760788	-0.0540691	0.00868827	0.00716437	-0.00352678	0.00935956	0.0103842	0.00547802	0.0139014	0.0433717	0.00566899	0.0295886	-0.00163235	-0.00142238	-0.00963157	0.0021867	-0.000233857	0.0387313	0.0589111	-0.00587623	0.00111693	0.00480555	0.00499399	0.0142798	-0.0166296	0.0059328	0.000609669	-0.000801833	0.00172814	0.00519654	-0.0065215	0.000293701	0	-2.51933e-05	0.00130327	0.00869583
x30MCx1267	-0.0010075	0.0103596	0.000562244	0.000767906	0.0645438	-0.00230719	-8.07459e-05	-8.50463e-05	0.000787305	0.00222071	0.00164379	-0.000305196	0.00238191	0.00561544	-0.0147	0.00747281	0.00856283	-0.00133622	0.000580745	0.0092104	0.00431836	0.000847089	0.0330843	0.005128	0.0309136	-0.0117277	0.00447646	0.00984211	0.00837119	0.00778435	0.00248285	-0.00525068	-0.00152987	0.00254098	0.0539039	-0.00746696	-0.00499142	0.0185688	0.0103528	0.000799693	0.0026527	0.00781833	0.00472742	7.05849e-05	0.00401387	-0.000556031	0	0.00145556	0.00954765
x30MCx3083	0.00074723	-0.0607186	0.00232945	0.00170666	-0.111377	-0.00346774	0.00324301	0.000765716	-0.00248825	0.00764986	0.00157845	0.000745272	0.00411641	0.00840876	0.0124451	0.00567172	0.00910167	-0.0015897	0.00101922	0.0067772	-0.00640338	0.000583648	0.0715328	-0.0193742	0.0371953	-0.00886783	-0.00442307	0.00808589	0.005122	-0.0165019	0.0333043	-0.00427546	0.000973803	0.00535611	-0.0138807	0.00422075	-0.0100763	0.00745537	0.00997131	0.0002568	0.00104147	0.00505412	-0.0131419	-0.00210454	0.00597119	0.000245816	-7.4876e-05	0.000773503	0.00818767
x30MCx2370	-0.00246998	0.00636996	-0.00812684	0.00034567	0.139942	0.00792312	0.0225735	0.00114965	-0.00167051	0.00582247	0.00111862	0.000671954	0.00126224	0.0078842	-0.0147016	0.00580079	0.00823643	0.00900584	-0.00134499	0.00788679	-0.00955677	0.000648405	-0.0208066	-0.0321106	0.0340573	-0.008476	-0.00475021	0.00886485	0.00678283	0.0129199	0.0146812	-0.0218636	-0.00745741	0.0019526	0.0541178	0.00418067	-0.0137624	0.0171886	0.00297545	0.000451931	-0.00276051	0.00705753	0.00709602	-0.00174778	-0.00388438	0.000137551	0.00019979	0.00107216	0.00825511
x30MCx2164	0.00207728	0.00236278	-0.00309808	0.000753379	0.125164	0.00285005	0.0082801	9.15944e-05	0.00682413	0.00553083	0.00150312	0.00130311	0.00154184	-0.00425711	0.0190896	0.00597849	0.0087727	0.0089391	0.00111535	0.00758544	-0.010147	0.0016634	0.0497022	-0.0183657	0.0319039	-0.00975788	0.00383647	0.00844084	-0.0211061	-0.0108821	0.0091451	-0.0012567	-0.00503607	0.00368266	0.0523601	0.000305163	-0.0085549	0.0228582	0.00722028	0.000428243	-0.00616933	0.00727526	-0.0100241	-0.000125517	-0.00942177	0.000116927	-1.16321e-05	0.00106748	0.00696045
x30MCx3394	0.00261902	0.00400176	0.00129618	0.000113917	0.0316705	-0.00278692	0.0166246	0.000242652	0.00592675	0.000975244	0.00123355	0.000358267	0.00187893	0.00746569	0.0137528	0.00982194	0.00805346	0.00341901	0.000931165	0.00641099	-0.00627787	0.00229116	-0.0236046	0.00987246	-0.06708	-0.00415932	0.00672377	-0.00127885	0.00773614	0.0066374	0.013334	-0.012777	-0.00557126	0.00165692	0.0527273	0.00450866	0.0132208	-0.00935951	0.00727155	0.000241427	0.00340367	0.00711316	0.00500371	-0.00313394	0.00195152	1.79554e-05	-6.14651e-05	0.000969356	0.00896463
x30MCx2592	0.00388935	0.00078141	0.000760247	0.000138553	0.081374	-0.00332485	0.019247	-3.84665e-05	-0.000207058	0.0384777	0.00133531	1.76394e-06	0.00198229	0.00743983	0.0156821	-0.00244042	0.00934711	-0.00192866	0.00366743	0.0082076	-0.0094626	-0.000411271	-0.0142804	0.00868955	0.0287437	-0.0100009	0.00362761	-0.00604809	0.00554127	-0.00312537	0.0142919	0.0488354	-0.00531126	-0.00547738	0.0508102	0.00408376	-0.0110887	-0.0137454	0.00911005	0.000778252	-0.00591399	0.00746634	0.00241974	-0.000672444	-0.00180091	1.77318e-05	-3.65223e-05	-0.00145807	0.00638556
x30MCx1394	-0.0015783	0.00629216	0.00652639	0.00139641	-0.108883	-0.00470328	0.0179154	-0.000283477	-0.000711177	0.0114814	0.00158117	0.000682746	-0.00348941	0.00714763	-0.00339141	0.00694331	0.00999066	-0.00788346	-0.00278856	0.00902723	-0.000811278	0.00240249	0.0559826	0.00538522	0.03216	-0.00277488	-0.00167229	-0.0066504	0.00433441	-0.00468387	0.0295021	-0.0129734	-0.00718459	-0.00516042	0.0444884	0.00290146	0.00797767	0.0300666	0.00992111	-0.00101156	0.000673527	0.00649245	0.000948044	-0.00204751	0.00479229	1.77318e-05	0	0.000829011	0.00700668
x30MCx2138	0.000950172	-0.0411241	0.00226492	-0.00116969	-0.0810356	-0.00524809	0.0158757	0.0040195	-0.00288586	-0.0263601	-0.0155061	0.00135651	0.00119662	-0.0195014	-0.0460996	0.00709616	0.00628836	0.00210216	-0.00214836	0.00781721	-0.0043223	0.0142629	0.0504745	0.00929905	0.0386898	-0.0089209	-0.00581833	-0.00941854	-0.0182558	0.0161365	0.030908	-0.0218938	-0.00592396	-0.00771226	0.0880583	0.00278055	-0.0138019	0.023613	0.0124646	0.00059579	-0.000509709	0.00644076	-0.0149996	-0.00356846	0.00357059	3.62838e-05	0	0.00121245	0.00720708
x30MCx3365	0.00136111	0.00602887	0.00251011	0.000752837	-0.00896277	-0.00240098	0.0144274	0.000378031	0.00403539	0.0436276	0.00130351	7.90525e-05	0.00206038	-0.0168205	0.0158118	0.00542686	0.00897911	0.00552128	-0.00197595	0.00768101	0.00661571	0.000912537	0.0274968	-0.000612017	0.0339719	-0.010093	0.00427436	0.00923311	0.00583902	0.00892043	-0.010425	-0.0183524	0.00328491	0.00208824	0.0663137	0.00273636	-0.0120454	-0.00816876	0.00924352	-0.00180411	0.000184471	0.00520371	0.00551768	-0.0010152	NA	NA	NA	NA	NA
x30MCx3007	0.00310652	0.00499454	-0.00487891	-0.000974451	0.142051	0.00950344	-0.0167543	-0.000283557	-0.00231455	0.0340992	0.000632071	-8.76254e-05	0.00206927	0.00596235	0.019531	0.00628369	0.00748881	-0.00711502	0.000751172	0.00747906	-0.0027668	0.00255296	-0.0192987	0.00619312	0.0318791	-0.0102199	0.00658714	-0.00737389	0.00650241	0.00657172	-0.00396262	-0.0201197	-0.00691863	-0.000181506	0.0509057	0.00451002	0.00270767	-0.00612145	0.00926053	0.000575664	0.0016541	0.00769206	0.0062688	-0.000138657	-0.0110832	0.00013256	-8.64495e-05	0.000907262	0.00677371
x30MCx2514	-0.00385514	0.00453695	-0.00584366	0.000848129	0.140654	-0.00277874	-0.00604799	-0.00493162	-0.000390671	0.00556521	0.000864984	0.00106494	0.00242173	0.00801364	0.0285224	0.00584431	0.00330381	-0.00364845	-0.00112091	-0.0137125	0.0012403	-9.42379e-05	-0.0165419	0.00999637	0.00215213	-0.0121918	0.0077144	-0.0100761	0.00780742	-0.00478664	-0.00612722	-0.0387859	0.00257457	-0.00150188	0.0462861	0.00194025	0.0106668	0.017455	-0.00060774	0.000740667	-0.00333548	0.00764958	-0.0111892	-0.00311145	0.0053168	-5.73756e-05	3.83543e-05	0.000563801	0.00811739
x30MCx2554	-0.000203307	0.00417835	-0.00516139	0.00105204	0.0757939	-0.00216058	0.00204212	-0.000789958	0.00530443	0.0463727	0.00133849	-0.000248639	0.00244665	0.00840853	0.0170386	0.00479171	0.00773746	0.00646886	0.000734476	0.00838408	0.00455005	0.00283243	0.0491417	0.00176701	0.0300935	-0.0096458	6.20763e-05	0.00752778	0.00799569	0.00897435	0.0166875	-0.00295751	-0.00660902	0.00135035	0.0449874	0.0026867	-0.0142397	0.0131374	0.00313365	0.000389645	0.00104402	0.00645686	0.00145892	-0.00198499	0.00506621	-0.000177737	7.46708e-05	0.0010014	0.00954062
x30MCx3095	0.00362611	-0.0338036	0.00325556	-0.00107026	0.0940208	-0.00195141	0.0179081	5.19758e-05	-0.00178483	0.00616559	0.00170609	0.000179166	0.00334745	0.00804976	-0.0105913	0.00715812	0.00729877	0.00615121	-0.00170801	0.00832061	0.00410256	-0.000669862	-0.00882974	0.00817212	0.0364874	-0.0120787	0.00555416	0.00840837	-0.0167364	-0.0123275	0.0135748	-0.0225164	-0.006136	-0.00208808	0.0513377	0.00210322	-0.00562219	-0.0102748	0.0113189	-3.73517e-05	0.00307694	0.00781615	0.00637633	-0.000454345	-0.00198857	0.000278981	-1.31603e-05	0.00129536	0.00532572
x30MCx2228	-0.000760286	0.00359011	-0.00429785	0.000998447	0.00291018	-0.00286031	0.00429889	0.000120868	0.00355062	0.06145	0.00199834	0.0014337	0.00179938	0.00176003	0.0193998	0.00620146	0.00538513	-0.00162124	0.00270486	-0.0063263	-0.00463892	0.00259999	-0.00831019	-0.025142	0.0355319	-0.00853194	0.00132358	-0.0068715	0.00639203	-0.00935381	0.0188914	-0.0355645	0.00397528	-0.00317538	0.0412449	0.00537708	-0.00979809	-0.00718217	0.00749437	0.00110934	-0.00244815	0.00658923	-0.00781177	-0.0028216	-0.000474454	0.000234617	0	0.00119778	0.00494426
x30MCx2812	0.0039955	0.0103014	-0.00245719	-0.000847925	0.123145	-0.00353721	0.00715216	4.15554e-05	-0.00058249	0.0196229	0.00207862	-0.000335694	0.00372806	0.0070507	-0.066494	0.00653536	0.0082821	-0.00859072	0.000990895	0.00746605	-0.000234733	0.000518016	0.0206909	0.00538551	0.0303814	-0.00487091	0.00401058	0.00914665	0.00636056	0.00775442	0.0141437	-0.0421266	-0.00941675	0.00283513	0.000811839	0.00371103	-0.0072839	-0.00690129	0.00975695	-0.00056081	-0.00811411	0.00802103	-0.00120889	-0.00184007	-0.00171393	5.63378e-05	-6.29934e-05	0.00109859	0.00865733
x30MCx1522	-0.00114261	0.00264926	0.00265243	0.00123522	0.0870988	0.0063087	0.0167134	0.00023117	0.000891532	0.0222805	0.00109985	1.31508e-05	0.00133177	-0.00985161	0.0169953	0.00595364	0.00821307	0.00768929	0.000436978	0.0072799	0.00381336	0.00163119	-0.0211053	0.00778644	0.00831807	-0.00987688	-0.000526458	-0.00695099	0.00528177	0.0104327	0.0163607	0.0582863	-0.00411039	-0.00140054	0.0474351	0.00410559	-0.0125578	-0.00640748	0.0108667	0.00132175	7.97423e-05	0.00418722	0.00548892	-0.000644455	0.00177424	0	-6.15592e-05	0.000602164	0.00789925
x30MCx2917	0.00273427	0.00494586	0.00118445	0.00147538	0.0193517	0.000214479	0.0181095	0.000120156	-0.000692685	-0.0124459	0.00202591	0.000311644	0.0012422	-0.0448259	-0.0566287	0.00611118	0.00724462	0.00717264	0.000585484	0.00748882	-0.00117356	-0.000778338	-0.0393616	0.00553851	0.0363671	-0.00885378	-0.00243612	-0.00585197	-0.0209259	0.012678	0.0183001	0.174193	-0.00734473	0.0011274	0.0687715	0.00281252	-0.00424913	-0.0127216	0.010458	0.00114284	-0.0256636	0.00900939	3.56804e-06	-0.00114777	0.00376879	3.56873e-05	-1.31603e-05	0.000204318	0.00505355
x30MCx2313	0.00368598	0.0043776	-0.00408121	-0.000126404	0.0742826	-0.00275493	0.00347587	-0.00025798	-0.000303356	0.0381441	0.00225514	-0.000926233	0.00121812	0.00735517	0.0156418	0.00600242	0.00682648	0.0073752	0.0015231	0.00740079	0.00314676	0.0027692	0.0495977	0.00436331	0.0151962	-0.00959252	0.00431883	-0.00840886	0.00553386	-0.00529237	0.00508416	0.0446957	-0.00438891	-0.00289037	0.0540536	0.00416808	-0.0119197	0.00681682	0.0100506	0.000393443	-0.00547845	0.00817653	0.00137661	-0.00249304	-0.0134926	9.91683e-05	0	0.000610328	0.00683367
x30MCx2020	0.00323961	0.00911012	0.00117942	0.000528127	0.0886512	-0.00209551	0.00943194	0.00049114	-0.00329394	0.00354874	0.00171314	0.00040393	0.00259624	-0.00364314	-0.0746106	0.00530487	0.00813392	-0.00470773	-0.00137131	0.0108016	0.00392531	0.0016847	0.0605178	0.00522853	0.0295087	-0.00928509	-0.00904745	-0.00593469	0.00946382	0.00658273	0.0047125	-0.00122709	-0.0020063	-0.00124507	0.0544778	0.00437112	-0.00539366	0.0178697	0.00917362	1.21574e-05	-0.00147903	0.00834102	-0.0454982	-0.0037038	0.00224865	3.62838e-05	0	0.00120692	0.00773581
x30MCx1283	0.000290338	0.00648413	0.00381389	-0.00110724	-0.0960943	0.00157907	0.0143613	-0.000793699	0.00722067	0.0053617	0.00123473	-0.000370226	0.00393887	-0.00669091	0.0159648	0.00832849	0.00955135	0.00768087	0.00179068	0.00872297	0.00280449	0.00105447	-0.0421588	0.00724211	0.0280091	-0.00956454	0.0057546	-0.0114742	0.0049969	-0.0133335	0.0260429	0.112024	-0.00567411	-0.00821203	0.0685008	0.00415666	-0.0109186	-0.0142899	0.0087967	0.000820239	0.00254029	0.00310668	0.00553642	-0.00163802	0.00363152	0.000308701	-9.98188e-05	0.000516692	0.00562218
x30MCx1594	0.00247769	0.00210175	0.00163959	0.0015875	0.0404809	0.000852964	-0.008327	-8.9346e-05	0.00972597	0.00488578	0.00153803	0.000899897	0.00222853	0.00362074	0.019724	0.00506328	0.0100891	0.00325288	0.000656139	0.00826518	0.00224675	0.00175478	0.0492767	0.00888879	0.0323766	-0.00975433	0.00505197	-0.0078499	0.00236533	-0.0108512	-0.00706945	-0.00139394	-0.00214045	-0.00150819	0.0527552	0.00276942	-0.00576095	-0.0184856	0.0103632	-0.0157646	0.00180099	0.00336379	0.0064049	-0.00128213	0.00605305	-0.000115489	-7.50264e-05	-0.00175672	0.00654945
x30MCx2439	-0.00130291	0.0073776	0.00318509	0.000201232	0.0298931	-0.00316543	0.0164282	0.000573261	-0.000185693	0.00287014	0.00178245	0.000161411	0.00220349	0.00722615	-0.0453636	0.00607887	0.00869086	0.000734341	0.000612135	0.0103652	0.00350031	0.00214166	0.0372839	0.00144029	0.0304003	-0.00904117	-0.00162998	-0.00630588	0.00155156	0.00768599	-0.00863551	-0.0415545	-0.0102153	-0.00401481	0.0643731	0.00380064	-0.0044447	-0.000158138	0.0123666	0.000285499	0.0023849	0.00872576	0.00756897	-0.00216906	0.00509291	0.000190131	-2.48903e-05	-0.0004423	0.00707011
x30MCx1731	-0.000717466	0.00927761	0.0107635	-0.00155535	-0.298995	-0.0111959	0.0176097	-4.23716e-05	5.90462e-05	0.00260045	0.00329358	0.00150901	0.00627267	0.00798889	-0.000957505	0.00539336	0.00765737	-0.00113802	-0.00961308	0.00734668	0.00340463	2.40842e-05	-0.0434826	0.00728636	0.00253354	-0.00299807	0.00455897	-0.00770812	-0.00120553	0.0128078	0.0179721	-0.0445151	-0.000113781	-0.00679538	0.0468408	0.00580273	-0.00504677	0.01532	0.00882733	0.000154418	-0.00281303	0.000929185	0.00447303	-0.00455463	-0.0111104	0.000370365	0	0.000903901	0.00797749
x30MCx3147	0.0053982	0.0148163	0.0162432	-0.000429621	-0.257183	0.00109984	0.0178266	0.000599618	-0.0020665	-0.0142555	0.00347098	-0.00020261	0.00615674	0.00881427	-0.0101074	0.00978037	0.00827385	-0.00133535	0.00292629	0.0090612	0.00469996	0.000227041	-0.0384369	0.0156924	0.0129886	-0.00922988	-0.00763436	-0.00654725	0.0020427	0.00878072	0.0241107	-0.0282011	0.00106102	-0.00583259	0.0713818	0.00387278	-0.0107412	-0.0147459	0.0122805	-0.000810302	-0.00210553	0.00253504	-0.00353517	-0.00797592	0.00554864	1.77318e-05	-4.98331e-05	0.000727495	0.00686022
x10MCx3098	-0.00072542	0.00111399	0.0018761	0.00150964	0.121905	0.00498034	0.0227477	0.000416386	-0.00199762	-0.0163703	-0.00424995	0.000204278	0.00089155	0.00192918	0.0173994	0.00340061	0.00818566	0.00436361	-0.00134592	0.00772326	0.00141521	0.00091491	-0.0208946	0.00773142	0.0267376	-0.0101873	-0.00458433	-0.00758976	0.00973482	0.00903268	0.014974	0.0373149	-0.00107919	-0.00230962	0.04819	0.0041482	0.000664923	0.0140315	0.00836291	0.000286825	0.00314691	0.00739102	0.00601305	-0.000914011	0.00484615	0	-3.80506e-05	-0.00146508	0.00589391
x10MCx1548	-0.00121255	0.00934121	-0.045068	0.00284523	-0.249519	0.0027801	-0.0210473	1.14159e-06	-0.00104639	-0.0526184	0.0012187	-0.00070101	0.00613361	-0.00711373	0.0162887	-0.0119965	0.00815511	-5.52822e-05	-0.00310262	0.0072683	0.00420862	0.00150144	-0.0410156	0.0133559	-0.0949084	0.0729949	-0.00181003	-0.00724965	0.00368088	-0.00149923	0.0215284	-0.03402	-0.00635641	-0.00268592	0.0545216	-0.00779429	-0.00394567	-0.0148532	0.00345997	5.64135e-06	2.70135e-05	0.00420122	0.00274146	-0.00637638	-0.00198261	7.85442e-05	0	-0.00102318	-0.0177978
x10MCx1272	-0.0157589	0.00559821	-0.00115325	-0.0060864	-0.126959	-0.00460195	-0.00269986	0.000454289	-0.00261189	0.0108713	-0.00165877	-0.000995137	0.0048804	0.00225902	0.0268229	0.0058646	-0.050574	-0.000293405	0.00338296	-0.105817	0.00422359	-0.00120022	-0.102744	-0.0151558	0.0208906	0.143155	0.00276998	-0.00882877	0.0400114	0.0146952	-0.0189938	-0.0336287	0.00639933	0.00809294	-0.150344	0.00191178	-0.00847467	0.0330592	-0.012854	0.00134941	-0.00314982	-0.0687743	0.00624667	-0.0147249	0.000540101	0.000465666	-4.95262e-05	0.000883467	-0.0158253
x10MCx3142	-0.000188518	0.00103407	0.0157003	-0.000268682	-0.00552951	6.28581e-05	0.0126874	0.000998422	-0.000605266	-0.0105471	0.00179141	-0.000450917	0.00226863	0.00508353	0.000213553	-0.00548401	0.00099232	-0.00134752	0.000228726	-0.0168468	0.00422886	0.00138888	0.0248647	0.00998497	0.0277963	0.0995029	-0.0106381	-0.00837743	0.00632815	-0.0143403	0.011666	0.0794683	-0.00106694	-0.00177811	0.0601861	0.000636043	-0.00507659	-0.00519335	0.010492	-0.00144018	-0.00490137	0.00471794	0.00198813	-0.00288747	-0.00118251	5.78011e-05	0.000164271	-0.00181717	0.00644416
x10MCx1844	-0.00504299	-0.0765627	0.00416464	0.00280577	-0.114967	0.000914722	-0.000614493	-0.000143915	-0.00267982	0.00185778	0.0018811	0.000672653	0.0021563	0.00656784	0.0218272	0.00931841	0.00387699	-0.000447258	-0.00489948	-0.0119404	0.00391687	-7.73401e-05	-0.0623421	-0.0161005	0.0342962	-0.0124332	-0.000517041	0.0142894	0.00939893	-0.00433249	0.008377	-0.0389381	0.00250127	0.00410773	0.0486055	0.00326523	0.00264947	0.00168958	-0.0357579	0.00150281	-0.00267352	-0.0597914	0.00400529	0.00303041	0.00487667	0.000249591	-3.80506e-05	-0.000932501	0.00816102
x10MCx3226	-0.000876892	0.00735023	0.00868181	-0.00252812	-0.282769	0.000167107	0.023542	-0.000241458	-0.00111088	-0.0389928	0.00097008	0.00112486	-0.00446431	0.0109332	0.0241582	-0.00603765	0.00819413	0.00272839	-0.00850333	0.00841295	0.00175617	0.00334676	-0.0424269	-0.0334794	-0.0212964	-0.0103298	-0.00241861	-0.00925418	0.0050578	0.0262852	0.0394244	-0.0240708	-0.00347317	-0.00527566	0.0699613	0.000345229	0.00688367	-0.0143197	0.0121201	0.000199714	-0.0047145	0.00400361	0.00509474	-0.00305667	0.00452953	-0.000357243	0	-0.00059658	0.005034
x10MCx2779	-0.000869951	0.00151866	0.0087388	0.0013587	0.0248533	-0.00182336	0.0116898	-0.000654913	-0.000647883	0.00801843	-0.00201265	0.000367389	0.00125642	0.00641795	0.0197759	0.00579565	-0.055262	-0.00356593	-0.00073738	-0.011445	0.00301516	0.00212998	0.0509982	-0.0238589	0.0349063	0.115665	-0.00890764	-0.00962455	-0.000516723	-0.00291616	0.0179592	-0.0349991	-0.0110219	-0.00252663	0.0595823	0.0027082	0.0131986	0.0266047	0.00891392	0.000129657	0.00420996	0.00797125	0.00270189	-0.00265546	-0.00993653	0.000273866	0	-0.000686796	-0.0243261
x10MCx1518	0.000114428	0.00544071	0.0166212	0.00305817	-0.147348	-0.00287882	-0.0349682	-0.000255807	0.000709474	-0.0205964	-0.0140315	0.00179949	-0.00234711	0.00617462	0.0231354	-0.120585	0.00463471	0.000331615	-0.000241529	-0.0130579	0.00188295	0.00365181	-0.0790463	0.00891016	-0.105663	0.1024	0.00226903	-0.0107166	0.0191972	-0.00285988	0.0113153	-0.0438457	-0.0012527	-0.00887141	0.0521573	-0.0156995	0.000546101	-0.0106317	0.00812297	0.00107941	-0.00330225	-0.00614992	-0.00426009	0.010402	NA	NA	NA	NA	NA
x10MCx2246	-0.000319311	-0.0856952	0.0036611	-0.00325947	-0.150855	0.00149503	-0.0279475	0.000828878	-0.0012187	0.0202993	0.00159876	0.00078839	0.00339912	0.00759368	0.0205176	0.00790317	0.00750352	-0.00103661	0.00284068	0.00697929	0.00450663	-0.00026252	-0.0675182	0.00714293	-0.0292871	-0.0124541	-0.00192599	-0.00990269	0.00512937	-0.0112607	0.021748	-0.0614808	-0.00162471	-0.010122	0.0486695	0.00409283	-0.00594472	-0.00832909	0.00594327	-2.76992e-05	0.00265454	0.00610722	0.0056525	-0.00112536	0.00348065	0.000242697	3.91519e-05	-0.00138946	-0.0201062
x10MCx2444	0.00643302	-0.0311079	0.0102853	-0.0018265	0.108944	-0.00297643	-0.0245517	-0.000394004	0.0113815	0.0319202	-0.00159735	0.00169776	-0.00672227	0.00177137	0.0306024	0.00755005	0.00861964	-0.0027127	0.000775721	0.00833475	0.00412448	0.00175686	-0.0445598	-0.021305	0.00570222	-0.0116941	0.00542857	-0.00648144	0.00871304	-0.00820803	0.0140061	-0.0300934	0.000342945	-0.00136481	0.0451379	-0.00705831	0.0178231	-0.000985816	0.0101438	0.000531873	-0.00538832	-0.0382065	0.00742239	-0.00164276	-0.00432188	0.000464203	0.000115218	0.00125808	-0.0126357
x10MCx1505	-0.00148818	0.00862934	0.011405	-0.00326599	-0.203404	0.00131471	-0.0331349	0.000551149	-0.00256895	-0.0493567	-0.00432513	0.00309548	0.00246643	0.00822521	0.0158634	0.0125908	0.00808695	-0.0116407	-0.0107625	0.00766483	0.00432569	-0.00430293	-0.0581258	-0.0476936	-0.110059	-0.0110726	-0.00247012	-0.0103416	0.00673361	-0.0116194	0.0203687	-0.0459909	0.000868715	-0.00391024	0.0699298	-0.00198376	-0.00369604	-0.0180789	0.00540596	-0.000120667	0.00652529	-0.033873	-0.000740687	0.0328561	-0.0103779	-0.000208375	0	-0.00138434	-0.0211583
x10MCx3169	-0.0109477	0.00315133	0.00819927	-0.00115184	-0.0166438	-0.00445051	-0.0211525	-0.00383121	-0.00072189	-0.00255302	-0.00283606	0.00147452	0.000940074	0.00584428	-0.00152915	0.00675957	0.003919	-0.00164569	0.000999744	-0.0129565	-0.00130306	0.000817486	-0.0176897	0.00939333	0.031486	0.114347	-0.00453698	-0.0088236	0.00861205	-0.00443607	0.0159286	-0.0121053	0.00361797	-0.00351261	0.0526865	-0.00575699	0.0130026	0.0193664	0.00982628	0.000176622	-0.00426343	0.00632541	0.00293691	0.00430256	-0.00940472	-9.37186e-05	0	0.000467629	-0.0426149
x10MCx3042	-0.00120162	0.0169027	0.0214031	-0.000745056	-0.258735	-0.00548084	-0.0167534	-0.000535501	0.00964446	-0.0597661	-0.0415429	0.000355027	0.00419062	0.000513935	-0.0411952	0.0114951	0.00736581	-0.000794016	0.00404561	0.00548171	0.00158608	0.0055826	-0.0466282	0.0127684	-0.207561	0.122642	0.0223589	-0.013381	0.00975657	-0.00814213	0.0181396	-0.0519724	-0.00170931	0.00757662	0.0719151	-0.0140879	-0.0203911	-0.00574606	0.00217505	0.00199296	0.00108487	0.00356459	0.00484365	-0.0023516	-0.00316421	0	0.000164271	0.000444333	0.00706013
x10MCx2989	0.00051057	0.00422496	0.00697617	-0.00160617	0.254017	0.00271531	-0.00589941	0.000936857	-0.00273659	0.00368617	0.00203216	0.00321565	0.00258216	0.00941458	0.0319034	0.00454955	0.00708598	-0.00581508	-0.000744491	-0.00785377	-0.000812227	0.00409815	-0.0281124	-0.0268558	0.0297004	0.106645	0.000320354	-0.0135748	0.0172265	-0.00579893	-0.00505331	-0.00193845	0.000471215	0.00144678	-0.0933358	-0.00509074	0.0123908	0.0192051	0.00658125	0.000452655	-0.00492747	0.00598675	0.00795589	0.00126489	-0.00362794	0.000117124	-1.16321e-05	-0.00134422	0.00453367
x10MCx1574	-0.000845188	0.0159179	0.00873624	-0.0020679	-0.274022	0.00455617	-0.0166485	0.000506816	0.00191218	-0.0146924	-0.00239085	0.000943453	-0.00685672	-0.010269	-0.0621808	-0.00396556	0.00420632	0.00543552	-0.00714036	-0.0108989	0.00118455	0.00205327	-0.052107	-0.0395514	-0.0173133	-0.0133994	0.0011106	-0.0109067	0.00636721	-0.00473855	0.0356961	-0.0490248	-0.00734466	-0.00126622	0.0571807	-0.0133518	0.00922125	-0.0126407	0.00166678	-0.000602036	-0.000646985	0.0068869	0.00635247	-0.00608639	0.00655531	-2.80192e-05	0.000157316	0.00120962	0.00248618
x10MCx2862	0.00138174	0.00427618	0.00184335	-0.00157089	0.119235	0.0157462	0.00424561	0.00011019	0.00984053	0.00766721	0.00139487	-0.000721014	0.00136518	0.0050675	0.0172867	0.00549466	0.00468847	-0.0048228	0.00137083	-0.01123	0.00390277	0.00309411	0.0399276	-0.0209238	0.030698	-0.011197	0.00700302	-0.00617111	0.00623023	0.0137149	0.0154466	0.0625104	-0.00446706	0.00051424	0.0420145	-0.011709	-0.00210878	0.0183869	0.00871849	0.00095874	0.0013524	0.00819037	0.00568392	-0.00225644	0.00427041	0	0.000164271	-0.000706568	0.00636241
x10MCx1140	0.00504458	0.00329005	0.00164583	-0.00099928	-0.0924576	0.00237134	-0.0183547	-0.000327566	0.00497356	0.0299062	0.0018297	-0.000252357	0.00305712	0.00742967	-0.134651	0.00731054	0.00341755	-0.00149014	-0.00262588	0.00659651	0.00411643	0.0017539	-0.0222614	-0.0304962	0.0333667	-0.0105559	0.00424601	-0.00763372	0.00419417	-0.00273342	0.026508	-0.041307	0.00290572	-0.00185346	0.0347864	0.00376395	-0.00453783	0.0352651	0.0103304	1.3647e-05	0.00171685	0.00655195	0.00641695	-0.00366946	0.00578619	9.91683e-05	0	-0.000974338	0.00665484
x10MCx3012	-0.00163487	0.0182448	0.00123327	-0.00175943	0.000603363	-0.00402927	-0.0325112	-0.000841053	-0.00277788	0.0424795	0.00136172	0.00187569	0.000756322	0.00925234	0.0227485	0.0087668	0.00789243	-0.0117083	0.000837777	0.00528422	0.00315528	0.000473842	-0.0521988	0.0107117	-0.0675948	-0.0107942	-0.00908574	-0.00137844	0.0126311	-0.0016918	0.0169738	-0.0440522	0.00429818	-0.002422	0.0433291	-0.0114001	-0.0112768	-0.0109216	-0.0135919	0.000620408	0.000381822	0.00294312	-0.0302637	-0.00152676	0.000458986	5.63378e-05	0	-0.00100457	0.00607836
x10MCx1800	-0.00100753	0.00978456	0.00992784	0.00296536	-0.249238	0.000241931	-0.0246122	0.00164997	-0.0106646	0.000426832	0.00229553	-0.00238627	0.00595943	0.00881894	0.0178187	-0.000801847	0.00257736	0.000273742	0.0102248	-0.011157	0.00505401	0.00105028	0.0371	-0.0158507	0.0327363	-0.00404734	-0.0078123	0.0216024	0.00244697	-0.0145081	0.0205293	-0.043123	-0.000463259	-0.00299748	0.0557248	-0.0120458	-0.00498756	-0.0148997	0.00518535	3.91197e-05	-0.000534608	-0.00448504	0.00455416	-0.00833577	0.00438473	-0.000209969	-2.47924e-05	-0.000849728	-0.0262413
x10MCx2172	0.0022241	0.00431265	0.0119148	-0.00182324	-0.187829	-0.00411028	0.00883183	0.00696955	-0.000717915	-0.00520141	0.00099573	0.00132882	0.00300043	0.00656442	0.0147313	0.00885325	0.00459737	-0.0017024	-0.00243673	0.00659498	0.00372977	0.00211983	-0.0156497	-0.00639837	0.0367869	-0.000720528	-0.00227148	-0.0012177	0.0064894	0.0210158	0.0314991	0.132311	-0.000348703	0.00216593	0.0602005	-0.00321259	0.0274781	0.0170295	0.00457961	0.000532938	-0.000672132	0.00647317	0.00213321	-0.0047632	-0.00783383	0	-9.99167e-05	-0.000601988	-0.0146954
x10MCx2860	-0.000610461	0.000537852	0.00979103	-0.00176717	0.036741	-0.00496376	-0.0157062	0.00169335	-0.00152477	0.0406696	-0.00045408	-0.00243989	0.00195625	-0.00794157	0.0156248	0.00515161	-0.083681	0.00159255	0.000152874	-0.0211444	-0.000164187	-0.0195515	0.0447886	-0.0210621	0.0341854	0.111263	0.0011706	-0.00890243	-0.00685933	-0.0116618	-0.0113342	-0.0133704	0.00231607	-0.00347085	0.0597463	0.00211121	-0.0105337	0.0184769	0.00846337	-0.00520929	-0.00531132	0.00666746	-0.0068668	0.00450476	-0.00384985	0.000125787	-3.63659e-05	-0.000436949	-0.0239356
x10MCx1491	-0.00103496	0.000145165	-0.0575978	0.00124626	0.0654724	-0.00215775	-0.0112382	-0.00248837	0.00813658	0.00516368	0.00140754	0.000989348	0.00225094	-0.000729131	0.0210061	0.0048857	0.00443968	-0.000831225	-0.00114774	-0.0109527	0.00334322	0.00176114	0.0507158	0.00633875	0.034944	0.0623661	0.00822888	-0.0102431	0.00883174	-0.000419587	0.0140819	-0.0332152	-0.001227	0.00178473	0.0512545	0.00118456	-0.00421159	0.0179444	0.00441422	5.38001e-07	0.00028127	-0.00798263	-0.0237311	-0.00171102	0.00491238	0	-7.50264e-05	-0.00119709	-0.0279049
x10MCx2341	-0.00274945	0.00862841	0.0115874	0.00415198	-0.250192	0.00260475	-0.0202345	-0.000331136	-0.00178047	0.00391963	0.0026946	0.00181974	0.00495557	0.00723639	0.0160887	0.00925686	0.00198704	-0.00251601	-0.0102231	-0.0168805	-0.00565224	0.000345378	-0.0451833	-0.0345668	0.0339933	-0.013084	-0.00562839	-0.0142942	0.0202953	-0.00783149	0.0232637	-0.0407904	0.00222049	0.00303271	0.054475	0.00477796	-0.00426448	-0.000328492	0.000484375	-6.42153e-05	0.000632746	-0.00941079	-0.00135076	0.0315014	0.00553835	5.78011e-05	-1.16321e-05	-0.00173249	-0.0221226
x10MCx2122	0.000480221	-0.00226145	0.00944667	-0.00168862	0.0770325	-0.0024815	-0.0131831	0.000999714	0.0039918	0.034217	0.00174689	0.000388292	0.00104422	0.00595196	0.0220316	0.00546513	0.00296029	-0.00492529	-0.00122528	0.00490739	-0.000550098	0.00159349	0.048194	0.0041802	0.0255116	0.103423	0.00795363	-0.00848385	0.00786313	-0.00350961	-0.00522162	0.0443581	-0.00580102	-0.00250868	0.040194	-0.0178401	0.0134863	0.00630083	0.0083132	0.00048097	-0.0093368	-0.0699977	0.000676939	-0.00161632	-0.00228373	0	0.000116016	0.000442099	-0.049825
x10MCx2284	-0.00373201	0.00815428	0.00515404	0.0029947	-0.210614	-0.000527275	-0.0384735	-0.00033594	0.00279891	-0.00858698	0.00266359	-0.00177803	0.00420448	-0.0526677	0.0192132	-0.0202942	0.000777507	0.000694166	0.00804023	-0.0176975	-0.00133094	0.000574764	-0.0628841	0.0171619	-0.176068	-0.0101463	-0.00656356	0.0111667	0.00813415	0.00388104	0.0282003	-0.045047	-0.00130249	0.00175681	0.0722332	-0.00927389	-0.0153334	-0.0215941	0.00915656	-2.14553e-05	-0.00146007	0.00119888	0.00397164	-0.00616581	-0.00179358	-0.000714819	-5.00836e-05	-0.00100543	-0.0047884
x10MCx2068	-0.000450031	0.0130094	0.00426561	-0.00115572	0.0585516	-0.00128476	-0.00118168	8.8533e-05	0.0133213	0.00583507	0.00133931	-0.000516306	0.00290778	0.013976	0.0251746	-0.0030134	0.0104283	-0.000260185	-0.00201433	0.00758584	0.00513291	-2.31531e-05	-0.033589	0.00601791	0.0314557	-0.0120978	0.0067377	0.0109641	0.00893069	0.00921701	-0.017054	-0.0252256	-0.0167778	0.00061353	-0.0845777	0.003844	-0.00716569	0.0124356	0.00928297	-0.00126417	0.00395328	0.0056581	0.00672288	-0.00168008	-0.000255935	0.00028108	7.68637e-05	-0.000605977	0.00732571
x10MCx2267	-0.000476943	0.00475055	0.0116585	-0.000939025	-0.277451	0.00178345	-0.0270079	0.000133433	-0.00151103	-0.0500777	-0.00702809	0.000919918	0.000945155	0.0064787	0.0150683	0.00878502	0.00157505	-0.00469906	-0.00808789	-0.0149895	0.00557929	0.00731804	-0.0431609	0.0169886	-0.00178023	-0.0110391	-0.00598338	0.0166353	0.00665245	0.000177441	0.0219785	-0.00898787	-0.005089	-0.00781749	0.0648172	0.00370363	-0.00452233	-0.00196839	0.00792064	0.00130638	-0.00269884	0.00406444	0.00343747	0.00695458	-0.00150951	-9.37186e-05	-2.48903e-05	-0.00140676	-0.0601079
x10MCx1811	-0.00203429	0.00330337	0.000461341	-0.00137663	0.0504504	0.000223873	-0.0270886	-8.1574e-05	0.00558566	-0.0477824	0.00101063	-0.000280468	0.00207874	0.000237567	-0.0250227	0.00908232	0.00672499	-0.00377891	-0.00297169	0.00735008	0.000846687	-0.0212739	-0.0742629	0.0102926	-0.000946599	-0.0150419	0.00529364	-0.010571	0.00978159	-0.00900445	-0.00656391	-0.0315143	0.00400032	-0.00434196	0.0561293	-0.000502422	0.0136245	-0.0116805	0.0107301	-0.000118577	0.00112637	0.00584189	-0.00554373	-0.002687	0.0054097	-0.000265915	-2.51933e-05	0.000867359	-0.0275297
x10MCx3024	0.000288842	-0.0563791	0.00502192	-0.00149952	-0.136729	0.000763066	-0.00238538	0.000184548	-0.000234645	0.0238938	-0.00467627	-0.000550184	-0.00131095	0.0075081	0.0131884	0.00686091	0.0022632	0.00354227	-0.00261298	-0.0194721	0.00103157	-0.00061429	0.0418305	0.00587538	0.0367857	-0.0054613	-0.000403395	-0.0131917	0.00740411	0.0124782	0.0341555	-0.0308983	-0.00172764	-0.005565	0.0324556	0.00029994	-0.0112198	-0.0256021	0.0107332	-0.000911737	0.00305498	0.00621813	0.00661421	-0.00100623	0.00522239	-0.000349514	0.000157316	-0.00193209	-0.0570784
x10MCx1681	-5.26283e-05	0.00645757	0.000123483	0.000808018	0.0836348	0.00575081	-0.0216753	-0.000125016	-0.00145499	-0.0404348	-0.00143134	0.000488556	0.000334132	0.00823169	0.0205892	0.00541472	0.00335021	-0.000352614	-0.00256133	-0.0127501	0.00277252	0.00080064	0.066914	-0.0283283	0.0342505	-0.00492488	-0.00130147	0.00994243	0.00627962	0.00468625	-0.00424789	-0.0391867	-0.0067782	0.00275389	0.0476166	0.00341834	0.00531856	0.0179325	0.00854786	0.000339449	-0.00378136	-0.0081044	-0.023409	-0.00321528	0.00375121	1.77318e-05	-2.48903e-05	-0.00140585	-0.0243701
x10MCx2602	-0.00103539	0.0153461	-0.00147296	-0.000601152	0.008264	0.00184856	0.000946176	0.00121394	-0.00241831	0.00229661	0.00155853	-0.000635978	0.00129309	0.00664541	0.017443	0.00667439	0.00759815	-0.00090701	-0.00111668	0.0056879	0.00272088	0.00105205	-0.0616989	-0.0337838	0.00706759	-0.0111769	-0.00868534	0.0143513	0.00966094	-0.00247547	0.0202533	-0.0250919	-0.00104356	0.00208465	0.032576	0.00483375	0.0155884	-0.0123404	0.0098237	-0.000667193	0.00120055	0.00587236	0.00210632	-0.000364181	-0.00356201	-0.000409168	-2.48903e-05	-0.00121003	-0.0284811
x10MCx2541	-0.00461581	0.00466888	-0.0400611	-0.00301584	0.0711137	0.00406884	-0.018179	-0.00132201	-0.0414585	0.00515805	0.0024616	0.000986138	0.00283423	0.0119521	0.026176	0.00586727	0.00642462	-0.00743459	-0.00119735	-0.00343043	0.00403744	-0.000646443	-0.013815	-0.0227694	0.0316498	0.0499712	-0.0143971	-0.00519776	0.00836384	-0.012578	0.00797379	-0.0385576	-0.0146138	0.00272955	-0.123643	0.00281799	0.013857	0.0255109	0.00750278	4.52525e-05	-0.00382164	0.00558543	-0.0226739	0.00641628	-0.00520724	-0.000181392	0.00019567	-0.000689276	0.00821662
x10MCx2474	0.00304753	0.0069255	-0.000106073	0.000106325	0.0515634	-5.05109e-05	0.0173179	-0.000399574	-0.00429786	-0.0034514	0.00134339	0.000432902	0.000181526	0.0127829	0.0209175	0.00965283	0.00799994	0.00520172	0.00127311	0.00765104	0.00107989	0.00170971	-0.0184133	0.00728565	-0.220749	-0.0130879	-0.00991263	-0.0101915	0.0211984	0.0124948	-0.00298569	-0.00161597	0.000732354	-0.0043415	0.0443083	-0.00122336	0.0120813	0.0277994	0.0040468	-0.000122213	0.000231199	0.00620823	0.00518983	-0.00133309	0.00465051	9.91683e-05	-7.47233e-05	0.00103535	-0.0267274
x10MCx1134	-0.00690644	0.00363408	-0.0132076	0.00112445	0.283573	0.00754642	0.0173822	-0.00157292	-0.00590458	-0.0485666	0.00150147	-0.000275748	0.00224993	0.00693772	0.0243672	-0.065731	0.00874575	0.00658499	-0.00279618	0.00500366	0.00757546	0.00676064	0.0270368	0.00825891	0.0384183	-0.011572	-0.00694171	0.00342339	0.00824875	-0.0178352	-0.00315725	-0.0156031	-0.00021434	-0.00295346	0.0564374	-0.00578756	-0.00443004	-0.0105016	0.00787074	-0.00187456	0.00325128	0.00585519	0.00615176	-0.00164257	-0.0105098	9.91646e-05	-3.83537e-05	0.00139389	-0.0278131
x10MCx1441	0.00285322	0.00451308	0.00237609	-0.000423491	0.0381441	0.000292152	-0.00958696	-7.63408e-05	0.00241135	-0.0425886	0.00177406	0.000573125	-0.00406019	-0.00978246	-0.00477261	0.0085226	0.00881618	0.00421288	-0.00171984	0.00615438	0.00292969	0.000765043	-0.0385327	0.0150576	0.00547535	0.0963316	-0.0185067	0.00158785	-0.000433727	0.00324852	-0.0118903	-0.00849112	0.00431023	0.00189325	0.0706145	0.00355456	0.013446	-0.0138959	0.00855694	0.000491941	-0.00508167	0.00531613	-0.00765605	-0.00227164	0.00388618	0.000111709	-1.31603e-05	8.2577e-05	-0.0295427
x10MCx1546	0.00452106	0.00634271	0.0118659	-0.00166613	-0.247608	0.00355049	-0.0132545	-6.94738e-05	0.00288503	-0.0111879	0.0014905	-8.42435e-05	0.002105	0.00776646	0.0169298	-0.00159061	0.00978999	-0.000168943	-0.00638004	0.00998729	0.00406569	-0.0115976	-0.0352742	-0.0242817	0.0205365	-0.010534	0.00484018	-0.00705904	0.0047915	-0.00785254	0.0346829	-0.0250907	0.00426621	-0.00311049	0.0686564	0.0015437	-0.00101786	-0.0167751	0.00771024	1.65022e-05	0.00130934	0.00377288	0.00549811	-0.0039832	-0.00475889	1.77318e-05	0.000201983	-0.000721289	0.0110603
x10MCx1727	-0.00139604	0.00981312	0.00238857	-0.001257	0.272311	0.00503355	0.0201288	0.000534722	0.000171466	-0.00359041	0.00136907	0.00323729	0.00186009	0.0141758	0.0249407	-0.0047084	0.00456278	0.00717467	0.00273691	-0.0096658	0.00567447	0.00486335	-0.0323837	0.00849642	-0.289006	-0.0115539	-0.00458231	-0.00231423	0.0293273	-0.00336971	0.0126913	-0.0512651	-0.0056811	0.00169099	0.0435178	0.00248242	0.00174696	0.00474504	0.00208387	-2.05777e-05	0.00273579	0.00581417	-0.00242389	-0.0016577	-0.0131154	-0.000644018	0	-0.00155922	-0.0222309
x10MCx2502	-0.0131978	0.00750725	0.000630124	0.00176917	0.0874203	-0.00338857	0.00452623	0.000228385	-0.00202324	-0.0164351	-0.00337473	0.00205472	0.00102516	0.00737259	0.032036	-0.0218097	0.00415877	0.00464005	0.0015288	-0.0112569	0.000669073	0.00291748	-0.0519352	-0.000693288	-0.0734014	-0.0122554	-0.00832364	-0.00623226	0.0108264	-0.00493915	-0.00438019	-0.0314623	-0.00660488	-0.00220815	0.0529956	-0.0171045	0.00764269	-0.00676604	0.00544331	0.000212878	0.0022985	0.00555455	0.00254056	-0.000174969	-0.00119984	0	-7.31912e-05	-0.00129592	0.00713109
x10MCx3336	-0.00101462	0.000439009	0.00213642	-0.000750168	0.0732068	-0.00349597	0.000817513	-0.000657001	0.00233177	-0.00353477	0.000796598	0.000559934	0.00158227	0.00779543	0.0215527	0.00755427	0.00514405	-0.00436502	-0.00238624	-0.00661174	-0.00113518	-0.000419704	-0.0186035	0.00658287	0.0289721	0.027597	0.00531001	0.0106221	0.0169604	-0.0140393	-0.0111688	-0.0206453	-0.0078676	0.00144933	0.0563303	0.00213835	-0.00547639	0.019399	0.00713967	-0.000115909	0.000421844	0.00511885	0.00268581	-0.00163088	0.00391186	-0.000201048	-9.99167e-05	-0.00124192	-0.0321043
x10MCx2058	-0.00167304	0.00545358	0.000964163	-0.000446846	0.0701845	-0.0030475	-0.0258097	0.00106183	-0.00148038	0.0236153	0.00101467	0.00152687	0.00114828	0.00233677	0.00483111	0.00843065	0.00721173	-0.00468132	0.00120883	0.00698396	0.00177513	-0.0242597	-0.0586434	0.0070972	0.00541429	-0.00819229	-0.00490173	0.0138399	0.00954241	-0.00755842	0.0143173	-0.0252859	-0.00524024	0.0016021	0.0494152	-0.00771569	-0.0100256	-0.00758772	0.00887602	0.000575359	-0.00763743	-0.0608022	0.00510712	-0.00036426	-0.00264424	-0.00021824	0	-0.000389065	-0.0524266
x10MCx1971	-0.00129408	0.00699878	0.00478818	0.00269791	-0.317867	0.000930049	-0.023267	0.000349214	-0.000344972	-0.0493701	0.00066694	0.00178396	-0.00161553	0.00187625	0.0191942	0.00848906	0.00398957	-0.00239015	0.00121661	-0.0172644	-0.00831285	0.00702726	-0.0418881	0.0077172	0.0291373	-0.00941492	-0.00713817	0.0139828	0.0182607	-0.0127983	-0.018554	-0.0310352	-0.0105314	-0.00322256	0.0770341	0.00291621	0.00613407	-0.00616228	0.005701	0.00162701	-0.00102625	0.00186649	0.00483011	-0.00690856	NA	NA	NA	NA	NA
x10MCx1483	-0.00346315	0.00338539	0.00170429	0.00107522	0.0732402	-0.00385642	0.015674	0.00010872	-0.000676174	0.000839576	0.0011174	0.00119952	0.000887107	0.00515297	0.0314738	-0.0837056	0.0023784	0.00154706	-0.0018819	-0.0158324	0.00598241	0.00121474	-0.0487087	0.00719053	0.0151317	-0.0041856	-0.00676672	-0.00585527	0.0087195	-0.00795957	0.0129061	-0.0191683	-0.0104042	-0.00255084	0.0476546	0.00295719	-0.00746878	0.0163659	0.00837387	-0.00820941	9.6975e-05	0.00685302	-0.00615449	-0.00187516	-0.00381953	-0.000365469	-2.48903e-05	0.00122596	-0.0263905
x10MCx2460	-0.00149076	0.008039	0.00645335	0.000759883	0.0594462	-0.00330985	-0.0285567	0.00164272	-0.0128894	0.0212977	0.000920704	0.0015781	0.00203672	0.00646421	0.0189052	0.00886316	0.00403229	-0.000824287	-0.00184431	0.00435354	-0.00244229	0.00157845	-0.0423434	0.00850498	0.00703782	-0.0111828	-0.00764728	-0.00829645	0.00983366	0.00882082	-0.00615151	-0.0264373	-0.00552691	0.00132485	0.0392131	0.0041287	-0.00466181	0.0223392	0.00883006	0.000211488	0.00400945	0.00747054	0.00578905	-0.000936651	-0.00133139	-0.000208375	3.91519e-05	-0.00149563	0.00458673
x10MCx2769	-0.00115518	0.000560821	0.0112758	-0.000569483	-0.112074	-0.0027066	-0.00334898	-0.00113066	-0.00111982	0.033727	-0.00845247	0.000681734	-0.0023022	0.00798914	0.0120739	0.00500356	0.00813663	-0.000765725	0.00279963	0.00648906	0.00200155	-0.000119806	-0.0233111	0.00563712	0.0307501	0.101311	-0.0101797	-0.0089457	0.00803186	0.0155038	0.0269358	0.0017019	-0.00509043	-0.00379522	-0.00630227	0.00307198	0.00946144	0.0254654	0.00810768	0.000583846	0.00452898	0.0069764	0.00243751	-0.00134233	-0.0027132	0.000256134	-4.79979e-05	-0.00170274	-0.0192522
x10MCx2706	0.000422049	-0.0227593	-0.0164495	-0.00385684	-0.110666	0.000878101	-0.0300055	-0.00309385	-0.00386491	0.050992	0.00159158	-0.00153952	0.0029584	0.00711251	0.0178302	-0.0816739	0.00332395	-0.001588	-0.00279519	-0.000583437	0.00254192	3.72037e-05	-0.0102299	0.0088114	0.0398471	-0.0112685	-0.00642263	-0.0164818	0.00719495	-0.00509118	0.0336993	0.000120325	-0.00759537	-0.000994456	0.0478297	0.00307447	-0.0112286	-0.014246	0.00631539	0.00167114	0.00311239	0.00621571	0.00628522	-0.00118983	-0.00804285	7.46662e-05	-4.99857e-05	0.00123095	-0.0216181
x10MCx2647	0.00127659	-0.0246289	0.00740009	-0.00206031	0.0376888	0.00159456	-0.0319672	0.000667359	-0.000562935	0.0253189	-0.00238156	0.001256	0.000830833	0.00496061	0.024357	-0.0549136	0.00367746	-0.00275494	-0.00213309	-0.0127426	0.0012856	-0.023543	0.053529	-0.0258139	0.0409908	0.104651	0.000817199	-0.00823419	0.0187596	0.00958606	0.0127061	0.00155767	0.00288025	-0.00160509	0.0408137	-0.000560384	0.0118842	0.0210814	0.0119823	5.11372e-05	0.00444643	0.00681188	0.00439377	-0.00136476	-0.0043403	-0.000559483	0.000157316	-0.000366674	-0.0618543
x10MCx1396	-0.000538169	0.0148305	-0.0726855	-0.00230479	0.0852565	-0.00315664	-0.0179823	-0.00181567	-0.00135359	0.00821308	0.00129632	-0.00036411	0.000839066	0.00681371	0.0242708	-0.00301001	0.00521722	-0.000638511	-0.000691218	-0.0137842	0.00106696	-0.0206809	-0.0395518	-0.0137279	0.0398109	0.0327693	-0.0120781	-0.0087616	0.00821989	-0.0116234	0.0127469	-0.0133257	-0.00137217	-0.00199641	0.0464976	-0.00678594	0.0158293	-0.0149039	0.00995569	0.00077002	-0.00635997	0.00658081	0.00516466	-0.00115663	-0.00152506	0.0002134	-6.12561e-05	0.000860747	-0.029566
x10MCx3078	0.00208597	0.00051635	0.0196883	-0.00279136	-0.262758	-0.00383401	-0.0075111	0.00098656	-0.00361439	-0.0159503	0.00242227	-0.00169296	0.00231047	0.00829616	0.0211095	-0.0822249	0.00271925	-0.00147288	-0.00949499	-0.0105902	-0.00184932	0.00284804	-0.196968	-0.0340374	0.0310617	0.117117	-0.00780367	0.0217141	0.00359267	-0.00901268	-0.023953	-0.025192	-0.00866345	0.00352695	0.0642695	0.00245176	0.0194236	-0.0306869	0.00485869	-0.000903724	-0.00165216	-0.0299223	-0.00368424	-0.00778124	0.000573738	-2.81835e-05	-6.15592e-05	0.000906961	0.00784773
x10MCx2148	-0.000618276	0.0129341	0.00555115	-0.00491905	-0.13075	0.000945076	-0.0205397	0.00225911	-0.0117128	0.0433573	0.00186536	0.0020475	0.00353395	0.00462287	0.0151	0.00637533	0.00413516	-0.0038329	-0.00157461	0.00613388	0.00351316	-0.0215512	0.0378265	0.00675135	0.0389606	-0.00886843	-0.00862898	-0.013715	0.00645632	-0.00229884	0.0157836	-0.016157	-0.00850474	-0.00950017	0.0558311	0.00238278	0.0169426	-0.0160632	0.0113048	0.000762582	-0.00573967	0.0068568	-0.0292664	0.0104687	-0.0017498	-0.000265147	0.000157316	-0.00147455	-0.0553544
x10MCx2852	-0.000459312	0.00561854	0.00878528	0.00177694	0.0112923	0.00167255	-0.0152643	-9.94752e-05	0.00345434	-0.01979	0.00105014	-2.35494e-05	0.00124682	-0.00802304	0.0210775	0.0074699	0.00766574	-0.0125141	-0.00188124	0.00508313	0.00465694	-0.00823939	-0.0174542	-0.0153991	0.0382645	-0.0112739	0.0065768	0.0100422	0.00802987	0.00615328	0.0159414	-0.0234629	0.00107498	0.00185041	0.056473	0.00395806	0.0168533	-0.0165324	0.00948921	-0.0028416	0.00175851	0.00534604	-0.0123588	-0.00121214	0.00322755	0	3.83543e-05	-0.000772498	-0.0485668
x10MCx2293	0.0009786	0.00446025	0.00171989	0.000207549	0.128779	-0.00199637	-0.0307281	0.000287203	-0.000245501	-0.0133806	0.00189858	0.00240253	0.00275343	0.00589444	-0.0480194	-0.000548854	0.00854301	-0.00351617	0.00060747	0.00861861	0.00178661	-0.00870809	-0.0020683	-0.00227322	0.0201286	-0.0073463	-0.00112636	-0.0055743	0.00903323	-0.00267302	0.0139033	0.00762125	0.00146908	-0.00493091	0.0530783	-0.0090774	0.0209232	0.0257283	0.009512	0.000857987	-0.00381064	0.00348192	0.00448475	0.00141101	-0.0012641	-0.000277631	0	0.00195682	-0.0114986
x10MCx2277	0.00132639	0.00682765	-0.000733461	0.00110814	0.0240934	-0.0034369	-0.0204619	-0.000113524	-0.00272033	-0.0181496	0.00159717	-0.00071427	0.000978087	-0.01043	0.0257036	-0.0303838	0.00697684	-0.00636157	0.00106979	0.00646518	0.00314347	0.000956835	-0.0462254	0.00816143	-0.112525	-0.0057046	-0.00752859	0.00462107	0.00174951	-0.0136304	0.0143638	-0.044012	-0.0114648	0.00161934	0.0619655	-0.00247573	-0.00751769	-0.0140939	0.00955869	-0.000335773	0.00175014	0.00444966	0.00327318	-0.000597337	-0.00330003	0	-1.31603e-05	0.000476689	-0.00761874
x10MCx1694	-0.0006752	0.00119829	0.00834436	-0.00245859	0.12294	-0.00383954	-0.0195116	0.00142885	-0.00130027	-0.00171973	0.00135555	-0.000357174	0.00171939	0.0050463	-0.00483356	0.00679868	0.00837298	-0.00407167	-0.00171245	0.00560568	0.00353442	0.00182552	-0.0236891	-0.034995	0.0317296	0.118199	0.0129315	0.0115618	0.00594145	-0.0141588	0.0128181	-0.0198561	-0.00559016	-0.00166535	0.0517354	0.00311148	0.0137557	0.00908026	-0.00534561	0.000803877	0.0027648	0.00676812	0.00505847	-0.00083506	0.00428852	0	0	-0.00161782	0.00665639
x10MCx3085	-0.00107159	0.00614501	0.0115192	-0.00285672	0.0790624	-0.00185223	-0.0409953	0.000169252	-0.00165824	0.00363151	0.00158405	0.000749129	0.00174372	0.00722496	0.0215179	-0.00489966	0.0077083	-0.00431779	-0.000305008	0.00808226	9.73631e-06	-0.0166632	-0.0522629	-0.0163849	0.0310356	0.0798083	0.00493634	-0.00730077	0.00763786	-0.00314325	0.0109385	-0.0204514	-0.000759151	-0.00680492	0.0410131	0.00381916	0.0168757	-0.00835442	0.0085851	-0.000218083	0.000746421	-0.0888289	0.00517799	-0.00153802	0.000841123	-0.00021824	0	-0.00103851	-0.0234347
x10MCx1585	0.00419005	0.00351597	0.00218772	0.000401309	0.0848953	0.00600619	0.000763079	-0.000127744	0.0067143	0.0402894	0.0018368	0.00118535	0.00182991	0.00466402	0.0251593	0.000642021	0.00335387	-0.00400255	-0.00133278	-0.00947244	-0.00131776	0.000683739	0.0543423	-0.0213302	0.0278209	-0.0122639	0.00306745	-0.00695003	0.0165378	-0.0120278	-0.0164099	0.00441053	-0.000525054	0.00121521	0.0365266	0.00298227	0.0148791	0.0142698	0.00752376	0.000791163	0.00418993	0.00775403	0.00205612	-0.00194396	NA	NA	NA	NA	NA
x10MCx1951	-0.000526942	0.0129797	0.0159186	-0.00146627	-0.224867	0.00175237	-0.0183388	-0.00336371	-0.0246769	-0.0203536	0.00324473	-0.000977563	0.00125111	0.00882441	0.0187817	0.00823303	0.00289782	-0.0145509	-0.0117094	-0.013093	0.000621434	-0.00563962	0.0523262	-0.0382025	0.0362006	0.077253	-0.0168854	0.0126223	0.00581026	-0.0132588	0.0197689	-0.0524451	-0.0100108	0.00109221	0.061771	-0.000590464	0.0117805	0.0300979	0.00771791	0.00039695	0.00278738	-0.0363804	-0.00646762	0.00750991	-0.00303716	3.31649e-05	0	-0.000868523	-0.0285521
x10MCx3419	-0.00021994	0.00211077	0.00841066	-0.00274841	0.128263	0.00394174	0.00924363	0.0010335	0.000303733	0.0200368	-0.00112569	-0.000330997	0.00210049	0.00740961	0.0282726	0.00549904	0.00279928	-0.00654976	0.000268208	-0.0120666	0.000889274	0.000909712	0.027535	-0.0203091	0.0307455	0.113363	0.00847108	-0.00983743	0.0059585	0.00932465	-0.00591659	-0.0353818	-0.0109825	-0.00245584	0.051359	0.00258667	0.0149508	0.0187434	0.00875571	0.000513582	0.00318928	-0.0150422	-0.00852224	-0.000111415	-0.00349475	7.85442e-05	-3.80506e-05	0.000641842	0.00596418
x10MCx3168	-0.00060001	0.006036	0.00147673	-0.00133146	0.0715093	-0.00295551	-0.0318622	5.53398e-05	-2.76184e-05	-0.0133309	0.00137825	-0.000962347	0.00235517	0.00707106	0.0190119	0.00713975	0.0076773	-0.00169509	-0.00103688	0.00761654	-0.00173097	0.000202258	-0.0403132	0.0111804	0.0290407	-0.0118962	-0.000188857	-0.00799501	0.00624346	-0.00764092	0.0108274	-0.00371633	-0.00995195	-0.00318427	0.053445	-0.000432335	-0.0137024	-0.0105726	0.00856241	-0.000875662	-0.000362817	0.00697072	0.00606655	-0.00186565	-0.00432203	0	0	0.000504639	0.00655728
x10MCx3132	-0.000521554	0.00362232	0.00274769	-4.25809e-05	0.0314253	-0.00376977	0.00654425	-0.00036857	0.00633432	0.0127112	0.000413496	-0.00159659	0.000786383	0.0064394	0.0203173	0.00265561	-0.067616	0.00683317	0.00138043	-0.0117523	0.00295602	0.00125444	0.0479799	-0.0164966	0.031723	-0.0107737	0.00636722	-0.00471814	0.00874735	0.0113644	0.0201116	0.00332698	9.09435e-05	0.00165956	0.05069	0.0039321	-0.0115907	0.0278905	0.00589888	0.00059929	0.00432766	0.00640827	-0.0058284	-0.00878205	-0.00190619	7.85442e-05	0	-0.00110575	-0.00459408
x10MCx2891	0.00128566	0.0175337	0.00164607	0.000681263	0.0469264	-0.00348181	-0.015156	-0.000776113	0.00769054	-0.0131714	-0.00134177	-0.000490554	-0.00913489	0.00751074	0.0225583	0.00743789	0.00881568	-0.000567733	-0.00228264	0.00575626	-0.0190494	-0.00617431	-0.035979	0.00970893	0.0249761	-0.0129125	0.00566456	0.0137265	0.00846821	-0.00212087	0.0157863	-0.00216525	-7.46117e-07	0.00408881	0.0492378	0.00251634	-0.0111708	-0.00630865	0.00810588	0.000302958	-0.00281387	-0.0566925	0.00476007	-0.0019234	-0.000842971	0.000267333	0	-0.000592347	-0.00462145
x10MCx2666	-0.0010002	0.00398822	0.00943809	-0.00116001	0.0374381	-0.00180861	-0.00049315	-6.47629e-05	0.000317365	0.00641613	-0.000212928	0.00119915	0.00123325	0.00885521	0.03088	0.00737215	0.00452714	-0.00145815	-0.00132294	-0.00440888	0.00247625	-0.00874279	0.0596342	0.00253996	0.0343213	-0.0104041	0.00164428	-0.00933248	0.0063717	0.0100058	0.0165021	-0.0327653	-0.00421356	-0.00184014	0.0584193	0.005413	-0.00217144	0.0150873	0.0120138	0.000696433	-0.000253149	-0.0168162	0.0030857	-0.00151889	0.00245324	-2.81835e-05	-7.47233e-05	-0.000275736	-0.0441375
x10MCx3175	0.00458838	0.00395412	0.00307283	-0.00222855	-0.0916375	-0.00151468	-0.00990705	8.89206e-05	-0.00068132	0.0086501	0.00131496	0.000878536	0.0034692	-0.00341991	0.0211752	-0.0130148	0.00949878	-0.00926934	0.00140919	0.00992163	-0.000117995	-0.0175399	0.0531009	0.0108347	0.0407658	-0.0105344	-0.00520106	-0.00918787	0.00511771	-0.000625782	0.0274395	0.00290828	0.0029597	-0.00355688	0.0572037	-0.0100775	0.0212084	-0.00943696	-0.00287212	0.000199401	-0.00271029	0.0081537	0.00639907	0.00486257	0.00645694	0.000134856	-4.98331e-05	-0.000534165	-0.0275746
x10MCx2692	0.00241995	0.0119006	0.00162254	-0.0021533	0.0504891	-0.00246822	0.00637175	0.000687073	0.00310082	-0.00491149	0.000650456	-0.000830851	0.000402851	0.0156706	0.00182648	0.0114653	0.00747584	-0.0142801	-0.00339835	0.00674875	0.00267791	0.000771846	-0.0591596	0.0150675	-0.263742	-0.0126896	0.0205012	-0.000910329	0.0183634	0.00724267	-0.00458489	0.000427904	-0.00434146	-0.00129524	0.0570041	0.00408024	-0.0197914	-0.0265206	0.0121346	0.00094637	-0.0047577	-0.0690993	-0.00612687	-0.0030467	0.00246012	-0.000274835	0	-0.00105086	0.00547322
x10MCx1847	-0.000418861	0.00492824	0.012053	0.00230512	-0.13553	-0.00280125	-0.0236762	0.000239897	0.00236803	0.0180472	0.000851951	-0.00142796	-0.000134435	0.0068045	0.0145264	0.00932184	0.00805873	-0.0112619	-0.00096868	0.00570798	0.00222748	-0.0133191	-0.0342012	0.0074171	-0.0621681	0.123515	0.0129212	-0.0102101	0.0221682	-0.00151428	-0.0182064	0.00304647	-0.00773917	-0.00272433	0.0510774	0.00455586	-0.00591458	0.00610633	0.00795772	0.000957849	-0.00372379	0.00462741	-0.00165319	-0.00428113	0.00462212	0.000177712	0.000125119	0.000470643	-0.0463371
x10MCx2424	-0.00055074	0.00675601	0.00459055	0.00314985	-0.334915	-0.00470523	-0.00656791	-0.00585004	-0.000898443	-0.0138928	-0.00440229	-0.00357699	-0.00354561	0.00826963	0.0172524	0.00800759	0.00742113	0.000839413	0.00500867	0.00680974	0.0029252	0.000935041	0.0504871	-0.0148393	0.0312327	0.0838362	-0.0129565	0.012802	0.00641117	-0.0108981	-0.172481	-0.0409842	-0.000481184	0.00695583	0.0270791	-0.000736073	0.0158256	-0.0111093	-0.0405888	-0.000904391	-0.004625	-0.00637111	0.00599603	-0.0095412	-0.00257071	9.91683e-05	-3.68254e-05	-0.0010691	-0.0253562
x10MCx1865	-0.0010055	0.000891119	0.0304519	-0.00211319	-0.287023	0.0012843	-0.0129355	-0.000441655	0.00018683	-0.0102249	0.0030601	0.000395401	0.00660421	-0.0110499	0.0193425	0.0070913	0.0023047	-0.000335992	0.00403883	-0.0116898	0.00481684	0.00200146	0.0498257	0.00714883	0.0294354	0.0848225	0.00267462	-0.0107464	0.00278972	-0.0074141	-0.0260311	-0.0324564	-0.0122743	-0.00618208	-0.00193191	-0.00654726	-0.00455704	0.0345565	0.00868903	-0.00033285	-0.000750039	-0.0422032	0.00601928	-0.0104738	-0.00556104	0	-7.28882e-05	-0.000977248	0.00567944
x10MCx1805	-0.00175248	0.0160349	0.00274577	0.00267625	0.0264411	-0.00433055	-0.0313039	-0.000275759	0.0020617	-0.0455734	-0.00877567	6.36647e-05	-0.012105	-0.0010725	0.0275997	-0.0512583	0.00858402	-0.00425134	-0.00214736	0.00742725	0.00310084	-0.0146943	-0.052634	-0.0307388	-0.249652	-0.00341514	-0.0160979	-0.0112256	0.0122633	-0.0029584	0.0148669	-0.0220816	-0.00108413	-0.00164156	0.0682269	0.00127394	-0.0140232	0.0142447	0.00847985	0.00093226	0.00349595	0.00747707	0.00454891	-0.00183224	-0.00184648	-5.58346e-05	-2.51933e-05	-0.000735806	-0.0368601
x10MCx2942	0.00715837	0.00918129	0.00121644	0.00213908	0.00266829	-0.000974293	-0.0134008	-0.000888951	-0.00184915	-0.172194	0.00146348	0.000238998	0.00243685	-0.00863306	-0.0668174	-0.00101136	0.00641169	-0.00168021	0.00293693	0.00823894	0.00221089	0.00194117	-0.0392491	-0.0261891	-0.159276	-0.00269135	0.00634902	-0.00580536	0.015035	-0.0105245	0.0118389	0.174555	0.0167865	-0.00346489	0.0481532	0.0068037	-0.00122778	0.00226718	0.00899846	0.000153551	0.0020146	0.0070275	0.00451106	-0.0013419	NA	NA	NA	NA	NA
x10MCx2405	0.000718918	0.0106874	0.00828046	0.00128323	0.00864429	0.00135139	-0.0150119	-0.000440001	0.00628048	-0.0105567	0.000845597	0.000964585	0.00215801	-0.00367156	0.0164522	0.00503242	0.00670351	-0.00720068	0.000535564	0.00676316	0.00381348	-0.0125905	0.0339003	-0.00012912	0.0194272	-0.00819295	0.0024186	-0.00944145	0.0085093	-0.000488114	-0.0142843	0.137937	-0.00864766	-0.00264785	0.0511163	0.000121548	-0.0050639	-0.00299935	0.0101231	0.00132626	0.00247154	0.0060728	0.00561214	1.32421e-05	-0.00298667	-0.000240948	-3.63659e-05	0.00109132	-0.0227071
x10MCx1875	0.00264165	0.00818615	0.000197747	-0.000408209	-0.124511	-0.00336651	-0.0178313	1.13808e-05	-0.00644208	-0.101948	0.000529355	0.000101159	-0.00538218	0.00947572	-0.0776934	0.0126747	0.00747711	0.00260428	0.00660556	0.00822773	0.00264373	0.00457942	-0.0288815	0.0105704	-0.146551	-0.00418845	-0.0058495	-0.0107123	0.00936058	-0.0108752	0.0183755	-0.0554787	-0.000327098	0.00128069	-0.160639	-0.000936211	-0.00227275	-0.0249926	0.00527271	0.000485235	-0.00152921	0.00874139	0.00540915	0.0012554	-0.0111129	-0.000149553	0	-0.000948285	0.00669597
x10MCx1746	-0.0150502	0.00485981	0.0170317	-0.00276872	-0.282545	0.00261776	-0.00352826	-0.000461418	-0.00176485	0.0585498	-0.0189904	-0.000775136	-0.0449191	-0.00241577	0.0209198	-0.00309975	0.00427466	-0.000128259	0.000193924	-0.0109615	0.00576131	-0.000657577	0.0527322	-0.0164878	0.02517	-0.011844	-0.00150947	-0.011005	0.0126345	0.0151452	0.0315323	-0.0352383	-0.0222828	-0.00512274	-0.141035	0.00194237	-0.0099389	0.0230512	0.00395464	-8.2772e-05	-0.00488774	-0.0289367	-0.0043353	-0.00791988	NA	NA	NA	NA	NA
x10MCx1412	-0.000125193	0.0110606	0.00680528	-0.000452563	0.0473484	-0.00324335	-0.039706	0.000520488	0.00361488	0.00128989	0.00179788	-0.00212101	0.00155107	0.00406179	0.024663	-0.00442082	0.00312619	-0.00128149	0.000771069	-0.0192411	0.000289613	0.000962503	0.0300419	-0.00368963	0.0107541	0.100155	0.00734843	0.0122002	0.00575265	-0.00418251	-0.0132486	0.0421105	0.00184272	-0.00347491	0.0465305	0.00219984	0.00285447	-0.00928297	0.0106035	0.00147779	0.00192461	-0.0711397	0.0046766	-0.00121588	-0.00341785	-0.000377697	0	-0.000632342	-0.0243235
x10MCx2069	-0.0012784	0.00239251	0.00901242	0.000586416	0.131109	-0.00261783	-0.0144039	0.00157137	0.00505047	0.00598183	-0.00680589	3.78751e-05	-0.0065075	0.00612078	0.0182994	0.00617414	0.00752916	-0.00280186	0.000764604	0.00551477	-0.00674619	0.00108698	0.0273653	0.00661787	0.0326782	0.115359	0.0110605	-0.00922517	0.00713833	-0.0113411	0.0129977	-0.0101394	-0.00192843	-0.00227892	0.0387411	0.00260074	-0.00534766	-0.0106748	0.00804692	9.33782e-05	-0.000579102	0.00662367	0.00561349	-0.00270811	0.0039399	0.000267333	0.000273332	-0.0012498	0.00627683
x10MCx2520	0.00501305	0.00919554	0.0097193	-0.00166874	-0.180031	0.00126187	0.00416531	-0.00137561	-0.00763924	-0.0122488	-0.0093287	-0.000236304	-0.00235217	-0.0142322	0.0133291	0.0119581	-0.00445921	0.00474577	0.0029687	0.00153	0.000509384	-0.00171042	-0.0506635	0.0210861	-0.261428	-0.00328809	-0.020557	-0.00690663	-0.0265418	0.00700201	0.0263536	0.0853688	-0.00632868	-0.00351473	-0.0519199	0.000536896	0.0143741	-0.0278313	4.55487e-05	0.000156492	-0.000162292	-0.042152	0.00251161	-0.00993427	0.00362455	-5.73756e-05	7.68637e-05	-0.00128414	0.00491578
x10MCx1928	0.000375083	0.00593189	0.0121783	0.00264955	-0.218607	0.00157567	-0.0205053	0.000534726	-0.00286663	-0.0402799	-0.0111276	-0.00129642	-0.00101258	-0.00141422	0.0206861	-0.131	0.00781951	-0.00276187	-0.0157132	0.00414866	0.0034428	0.00657361	-0.0628832	0.0124391	-0.179171	0.117658	0.00342354	0.0152419	0.00809998	-0.00900528	0.0260805	-0.0288729	0.00349743	0.000867455	0.0626706	-0.0123412	0.0156172	-0.0102422	0.00650674	0.000216693	0.000436576	-0.0356354	0.00288696	-0.00824889	-0.00390427	-0.000124521	-3.63659e-05	-0.00132631	-0.00260606
x10MCx3227	-0.000344163	0.0116043	0.00212837	-0.00136811	0.00912562	0.000701432	-0.0129813	1.66984e-05	0.00849377	0.0329279	0.00182288	-0.000142082	0.00290772	0.0172678	0.0179426	0.011952	0.00766234	-0.00214487	-0.00171218	0.00669369	-0.0103401	0.00171895	-0.0583137	0.00825025	-0.255955	-0.0122195	0.0227698	0.00604311	0.0141957	-0.0090455	0.0156356	-0.0473739	-0.0079429	0.00359901	0.0486636	0.0032091	0.00289577	-0.00350851	0.00774673	0.000486381	-0.00220947	-0.00539768	0.0047916	-0.00212708	-0.00181267	1.79554e-05	0.000282435	-0.00102072	-0.00693534
x10MCx2839	0.00421844	0.00499301	0.00910266	-0.000500929	0.140548	-0.00256177	-0.0221907	0.00108874	0.00271573	0.00842004	0.0013717	-8.00127e-05	0.00179622	0.00710149	0.0174616	0.00648593	0.00671721	-0.00808384	0.00173761	0.00624584	0.00440014	0.00290412	-0.0269961	0.00973697	0.0308452	-0.0106703	0.0010477	-0.00786268	0.0111289	0.0144049	0.0144446	-0.00666552	-0.00376662	0.00224895	0.0527409	0.00687988	-0.00226512	0.0130269	0.00874602	0.00112757	-0.001138	0.00781503	0.00876537	-0.000492618	-0.00142071	0.000174921	3.91519e-05	-0.000761419	-0.0103977
x10MCx1225	-0.000763409	0.00841559	0.0305547	-0.00207738	-0.261714	-0.00431653	-0.0102464	0.000655134	-0.00193958	0.0287568	0.00292727	-0.000219715	0.00623533	0.0160406	0.0235109	0.00815014	0.00688235	-0.000432875	0.00776794	-0.00767049	-0.00162352	0.00122455	-0.033758	-0.0317156	0.0238719	0.0913934	-0.0123221	-0.0101408	0.00642418	-0.015865	-0.0152793	-0.0424375	-0.00126865	-0.00895592	-0.112926	0.00239726	0.00511439	0.00557042	0.00298563	-0.00124178	-0.00440926	-0.0204504	-0.0112928	0.0181566	-0.000144797	-0.000181129	-0.000111089	-0.00070383	-0.0548261
x10MCx3060	0.00205046	0.00571385	0.00126886	-3.67048e-05	-0.00521198	-0.00397975	-0.0234363	0.000321081	-7.71701e-05	-0.0463975	0.00121895	0.00131515	0.000792265	0.0080814	0.0214288	0.00735405	0.00317494	-0.00297141	0.00134415	-0.0235537	0.0033289	-0.024033	-0.0389377	0.0122987	0.00751457	-0.0131449	-0.0023404	0.0107927	0.0207688	-0.00743219	0.0161395	-0.0263268	-0.000801703	-0.00532072	0.0557027	-0.0122284	0.0130359	-0.00817724	0.00883289	0.000116546	-0.002608	-0.00821212	0.0020331	0.00198787	-0.00307016	0.000198333	-7.31912e-05	-0.000933765	-0.00820783
x10MCx3159	-0.00122149	0.00367157	0.00316985	4.41094e-05	0.0336499	-0.00388715	0.00719171	-0.000163179	0.000402249	-0.00936697	0.000835557	-0.000643235	0.00177755	0.00328388	-0.0020638	0.00761802	0.00799101	0.00504612	-0.00171036	0.00914724	0.0011992	3.71327e-05	-0.0199933	0.00884078	0.0300685	-0.0060101	0.000690989	-0.00756236	0.00598448	-0.0162349	0.0175733	-0.00561496	-0.000918177	-0.00361867	0.0632538	0.00393925	0.016892	-0.011096	0.00926172	0.000561423	-0.00701164	-0.0605033	-0.00793273	-0.00276379	0.00474258	0.000305808	0.00019567	-0.00115584	0.0068808
x10MCx1853	0.00428856	0.0115239	0.00767279	-0.0015364	0.0987271	0.00767322	-0.0451166	-4.47997e-05	0.00441979	0.00594802	0.00178562	-0.000387855	0.00110763	0.0074709	-0.0954866	0.0076158	0.00740848	-0.00574628	0.000844234	0.00737392	0.00475224	-0.0272043	-0.0197481	-0.0355623	0.0279852	-0.011313	0.00576499	-0.00960402	0.00656325	-0.00749325	0.0060832	-0.0416387	-0.00878919	-0.00314268	0.0505132	0.0047229	-0.00185235	-0.0136693	0.00431195	5.86735e-05	-0.00716432	0.0101113	0.00673646	5.55241e-05	0.00516365	5.40156e-05	-8.66584e-05	0.000963535	-0.0288234
x10MCx1823	0.00321846	0.0141195	0.000294455	0.00132849	0.0688653	-0.002569	-0.00276693	-0.000302266	-0.000780938	0.0271783	0.00225512	-0.000444626	0.00279768	0.00702853	0.0236236	0.00689806	0.00743156	-0.00087251	-0.00101082	0.00590856	0.00409095	4.41653e-05	-0.0392709	-0.0169379	0.0314363	-0.00847312	0.00137702	-0.00765355	0.0107814	-0.00368203	0.0120446	-0.039875	0.0019214	-0.00264469	0.0498033	0.000704561	-0.00692451	-0.00902044	0.0103005	0.000278913	0.0033484	0.00823182	0.00464557	-0.00121331	0.00428403	-0.000591065	0.000125119	-0.00047354	-0.0066911
x10MCx2200	0.00410376	0.00255086	0.00205082	-0.00239956	0.0630158	0.00348542	-0.00117232	-0.000120914	0.0138372	-0.0412496	0.00173947	0.00102737	0.00189413	0.00624665	-0.000418667	0.00508263	0.00889262	-0.00222508	0.000909126	0.00312756	0.00347667	-0.000224798	0.0592489	0.00586549	0.0306103	-0.0126467	0.00508514	-0.00655208	0.00806138	-0.00413724	0.0144774	-0.0155641	0.00253109	-0.00196643	0.010313	0.00473885	0.0068834	0.0170881	0.00727903	0.000398711	-0.0060474	-0.0083231	-0.0203232	0.00157795	NA	NA	NA	NA	NA
x10MCx2336	-0.00156383	0.00177077	0.0085345	-0.000952407	0.0767205	-0.00325671	-0.00821148	0.00105043	-0.000222773	-0.00717974	0.00158462	0.000607246	0.00271181	0.00808024	7.96496e-05	0.0089363	0.00392247	-0.00243174	-0.00145685	-0.0101867	0.0033024	-0.0241652	0.0297632	-0.00146267	0.031004	-0.0115168	0.00161948	-0.00652812	0.0192366	-0.00737571	0.0144895	-0.0345337	0.00343773	-0.00537955	0.0496065	0.00387616	0.0127419	0.017804	0.00835793	-0.000302943	-0.00739906	-0.0632745	0.00368821	0.00168032	-0.00116262	3.56873e-05	0	-0.00106217	-0.0259358
x10MCx2829	-0.0126086	0.00528859	-0.0211946	0.00371619	-0.260821	-0.00333108	-0.0140473	-0.000561691	0.00820202	-0.0396155	0.00303822	0.00187928	0.00692957	0.00909548	0.0165864	0.00474899	0.00987505	0.000332322	-0.00449219	0.00961067	0.00588852	0.00143962	0.0747014	-0.0188506	0.0336212	-0.0105551	0.00629658	0.0242232	0.00718488	-0.00306285	-0.0233454	-0.0119887	0.000323136	0.011788	0.033613	0.00368773	-0.0052953	0.0602645	0.006479	0.000158632	0.00290288	0.00424977	0.000805601	-0.00631742	-0.00207791	0.000216065	-6.17157e-05	0.00142586	-0.0465858
x10MCx3246	-0.0014177	0.00407993	0.011027	-0.00459302	-0.250297	0.00291506	-0.0134992	0.000162891	-0.00161128	-0.00660133	0.00205366	0.00157656	0.00673003	0.00988112	0.0153943	0.011817	-0.20804	0.00788939	0.0163973	-0.0593622	0.00622266	0.0030888	-0.0398443	0.0151025	-0.0385003	-0.00940701	-0.00505854	-0.00996717	-0.00373562	-0.00587393	-0.00660637	0.0352959	-0.00522715	-0.00249629	0.0793373	0.00456966	-0.00335627	-0.0128178	0.00848849	0.00045146	0.00153666	0.00275033	0.00692199	-0.00978188	0.00122154	0	0.000320789	0.00130624	0.0113222
x10MCx2409	0.00252591	0.00477644	0.0014664	-0.00202482	0.109057	-0.00281141	0.00219542	0.00022195	-0.000747342	-0.0135661	-0.00729947	0.000995627	-0.00829682	0.00529528	0.0205726	0.00614489	0.00512093	0.0055037	0.00243545	-0.00788128	0.00393612	0.00140605	0.0505085	-0.00967856	0.0324542	-0.0119212	0.00044537	0.00651776	0.00741475	-0.0017609	-0.0125878	-0.0154048	-0.000478778	-0.00403536	0.0521756	0.00389346	-0.0108959	-0.00529752	0.00818792	-9.10454e-05	0.00211497	0.00737071	0.00613236	-0.00142027	0.00623164	0	-2.51933e-05	-0.00129388	-0.0254882
x10MCx2448	-0.0103454	-0.0375863	0.00201053	0.00166244	0.0393081	-0.00471727	-0.0159628	-0.000163752	-0.0017172	-0.0440866	-0.00190815	4.18678e-05	0.00232066	-0.0024751	0.0176647	0.00220216	-0.0566634	4.50936e-05	0.00101167	-0.0599214	0.00168734	0.00284291	0.0694799	-0.0289377	0.0353771	-0.0108526	-0.00609175	-0.00881978	-0.00765962	0.0107413	0.017879	-0.0379372	-0.00844193	-0.00201815	0.0639898	-5.42439e-05	-0.000280157	0.0205823	0.0105182	-0.000138777	-0.00436773	0.003321	-0.015419	0.00238331	0.00586903	-0.000272052	-2.48903e-05	0.00117905	-0.0213245
x10MCx2470	-0.00168494	0.00283321	0.00779183	-0.000709568	0.0641759	-0.00206958	0.0170738	-0.000487703	0.000555197	0.00278916	0.00127043	-0.000546739	0.000749129	0.00713344	0.024124	0.00573413	0.00852351	0.00476174	0.00157966	0.00860453	0.00337429	0.00066077	0.0238784	0.00703961	0.0303826	-0.0122564	0.00728487	-0.00611958	0.00824706	-0.0136529	0.0139663	-0.0206821	0.000740516	0.00123369	0.04772	0.00479025	-0.00393855	-0.00855619	0.00993644	0.000377064	0.00293768	0.00617842	0.00305771	-0.000471334	0.00368814	-0.000741556	0.000125119	-0.00173614	0.00882483
x10MCx2026	0.00110152	0.00749966	0.0137309	0.00356365	-0.29708	-0.000197364	0.00566953	-0.000789684	-7.34756e-05	0.0569359	0.00293333	0.00230689	0.00630031	0.00375221	0.0209308	-0.0965157	0.00365348	0.00415652	0.00721036	-0.00856865	0.00389303	0.00129238	-0.0828	-0.0389812	-0.035399	-0.0110071	0.00317756	0.0101416	0.00858024	-0.0086061	0.024551	-0.0456099	0.00323208	-0.00721078	0.0488906	0.00452999	-0.0119933	-0.0160979	-0.0229932	-0.000830387	-0.00203567	0.00165445	-0.000229118	-0.00336531	0.00525519	7.15473e-05	0.000320789	0.000932731	-0.00301863
x10MCx3121	0.00468162	0.00570087	0.0143028	0.00154729	0.0107019	0.00101021	-0.000502271	-0.0010513	-0.00142555	-0.0388293	0.00242319	0.000566794	0.00231993	0.0104563	0.000967784	0.00937143	0.00798121	-6.27126e-05	0.00357607	0.00667268	0.00322545	0.000802144	-0.0367368	0.0146181	-0.0443448	0.115008	-0.00857095	-0.00967832	0.00772197	0.0107454	-0.00331894	0.00066112	0.00131032	-0.00345147	0.0699116	0.00478437	0.00871002	-0.0115969	0.0109836	0.00104124	-0.0021537	0.00481532	0.00361553	0.00472154	0.00630621	-9.37186e-05	0	0.000856715	-0.00410501
x10MCx2686	0.00117794	-0.0468504	0.00763961	-0.00313881	-0.000736502	0.00115413	-0.0161987	0.00172312	0.000517403	-0.0141065	0.00183505	0.000693895	-0.013479	0.00389008	0.0234823	-0.00891005	0.00476694	0.00288277	-0.00131925	0.00262829	0.00423488	-0.00662526	-0.0130915	0.00873087	0.0376494	0.11421	0.0116022	-0.00832641	0.00747003	-0.00266237	-0.013814	-0.0406868	0.003953	-0.00307652	0.0465401	0.00323413	0.00818694	0.00767298	0.0121244	0.000222273	0.00351463	0.00666901	0.00505912	-0.0016236	-0.00351345	3.83824e-05	-1.31603e-05	-0.00146983	-0.026988
x10MCx1171	-0.00119135	0.00631489	-0.00823867	0.00127466	0.0303868	-0.00358082	0.00349912	0.00020881	0.00513823	0.00285855	0.00182899	0.000817994	0.00154707	0.00616115	0.0168698	-0.00645342	0.00826668	-0.00148672	0.00269401	0.00667267	0.000905355	0.00129438	-0.0357655	0.0103598	0.0311272	0.113572	0.0108815	-0.0103511	0.00375148	-0.00916255	0.00625243	-0.0340806	0.00353212	-0.00312306	0.0568782	0.000467311	-0.00927223	-0.0115482	0.0110543	-0.000736692	-8.83454e-05	0.00821941	0.0054922	-0.00244348	0.00532563	0.000363833	0	-0.000895519	-0.00613942
x10MCx1453	0.00243241	0.0195358	0.0173099	0.00146877	-0.20117	0.00163431	-0.0162411	-0.000228259	0.000607739	-0.0205314	0.00309816	-0.000151125	0.00622711	0.00846468	0.0125637	-0.015367	0.00922459	-0.000353131	0.00613882	0.00687382	0.0022796	0.0011425	-0.0467396	0.0123246	-0.166591	0.108141	-0.0125403	0.0126877	0.00629158	-0.00225337	0.0124543	-0.0457701	-0.00792972	0.00303125	0.0601721	-0.00123127	0.00567854	-0.00104314	0.0059325	0.000274542	-0.0039911	0.00461654	0.00269691	-0.00612852	0.00428316	0.000209532	-2.48903e-05	0.000605964	-0.0222827
x10MCx2139	-0.00062314	0.00168214	0.0122827	-1.35703e-05	-0.1061	-0.00349924	-0.00995029	0.00215623	-0.00290796	-0.0326752	0.00186661	-0.000477797	0.00294031	0.00160177	0.0240812	0.00665271	0.0098009	0.00422804	-0.00321125	0.0074343	0.00344884	-0.000386985	0.0493823	-0.0250683	0.0346303	0.0939279	-0.0140104	-0.00937835	0.0075475	0.016261	0.0308298	-0.0464104	-0.016031	-0.00372104	-0.134893	0.00260866	0.0138359	0.0315856	0.00846453	0.000265393	0.00277433	0.00546573	-0.00674676	-0.00235155	-0.00231853	-0.000303687	-2.48903e-05	0.00079501	0.00789115
x10MCx1465	-0.00524513	-0.0426638	0.00712844	-0.00180415	0.186615	0.00379023	-0.0342881	-0.00411654	-0.00131418	-0.236167	0.000249056	-0.0173327	-0.0257564	-0.0973534	0.0156454	-0.0558295	0.00736083	-0.0115017	0.00233814	0.00650505	0.00748976	-0.0280174	0.0476225	0.00938424	-0.00896959	0.0873609	-0.0108703	-0.00150681	0.00446721	0.00574436	-0.0105508	-0.0164283	0.00108213	-0.000726554	0.0554752	0.00384589	-0.00777727	0.0178451	0.00992091	0.000202529	0.00265611	0.00589454	0.00289968	9.39264e-05	0.00490563	1.77318e-05	0	-0.00109006	-0.0598503
x10MCx1460	-0.0017506	0.00529667	-0.00491131	0.00118238	0.145513	-0.00248909	0.0204962	0.0020238	-0.0228136	0.00816705	0.00103707	0.00127087	0.00243693	-0.00357548	0.0200207	0.00589294	0.00841577	0.00433863	0.00237657	0.00585446	-0.00350412	-0.000204968	-0.0236646	-0.0335705	0.0324134	-0.00256721	-0.00541983	0.0110616	0.00804974	-0.00326111	0.00426883	-0.0383974	-0.00845205	0.00321798	0.0495164	-0.000861547	0.00125914	-0.000800948	0.00816088	-1.19632e-05	0.00261004	0.00722329	0.00570873	-0.000628098	0.00419006	-5.73756e-05	-3.63659e-05	0.000641542	-0.00532713
x10MCx3271	0.00148223	0.0086688	0.00431117	0.00292948	-0.285454	0.000927659	-0.0405255	-0.000185086	-0.000845188	-0.00169183	0.00251033	0.00139421	0.000403782	0.00821148	0.0163385	0.00693738	0.00261229	-0.000883744	5.10752e-05	-0.0140652	-0.00234354	-0.000896036	0.0564708	-0.012922	0.0342966	-0.0120024	-0.00683114	0.0141648	0.00325331	-0.00466962	0.0302244	-0.0371112	-0.0107239	0.0061084	0.05667	-0.0068456	0.00328125	-0.0163084	0.00172145	-0.000423616	-0.00427641	0.005624	0.00455745	-0.00726458	0.00411144	0.0001169	-1.16321e-05	-0.000803981	-0.0562128
x10MCx1531	-0.00142158	0.00503968	0.00974484	-0.00154304	0.169691	-0.00285206	-0.00187309	-0.000117429	-0.00242712	-0.0166836	-0.00297288	-0.000658992	-0.00770938	0.00681686	0.0272209	-0.0136801	0.00384644	-0.00573305	0.00104203	-0.0100144	0.00397051	0.00151357	-0.049029	-0.000504749	0.00539483	0.118725	-0.0142769	-0.00949541	0.00799958	-0.00970044	0.0116798	-0.0298456	-0.00954284	-0.0048392	0.0441474	0.00535391	-0.00268941	0.0107252	0.00280079	-0.00017037	0.00239767	0.00457853	0.00755304	-0.000835928	-0.0135028	0	7.46708e-05	0.00104674	-0.00733512
x10MCx3363	-0.00192697	0.00587683	0.0152787	-0.00274843	-0.29099	0.000966843	-0.0198031	-0.000203311	-0.0012894	-0.0169597	-0.00453984	-0.00155	0.00050213	0.00625337	0.0166212	0.00956801	0.00911073	0.000378164	-0.0121002	0.00738711	0.00392907	0.00261297	-0.0404921	0.010328	-0.0305493	-0.0117627	-0.000187229	-0.00643548	0.00414866	-0.00931465	0.0225534	-0.0338319	-0.00817335	-0.00636847	0.0576639	-0.0108827	0.0145068	-0.000862853	0.0110639	0.000452627	0.0023345	0.0050844	-0.00285191	0.0242883	-0.0104112	-0.000405348	0.000163473	-0.000823842	-0.0413971
x10MCx3421	0.00296983	0.00574762	0.0024664	-0.000519509	-0.12792	-0.00387069	-0.0273476	0.000480645	-0.00284528	-0.0641503	0.00208592	0.00265082	0.00643585	-0.00214988	-0.0897331	-0.0139134	0.00190873	0.00377661	-0.00172326	-0.0164895	-0.000274122	-0.00353738	-0.0396986	0.0092479	-0.138399	-0.012328	-0.0114871	-0.0111305	0.00951208	-0.0143675	0.0210896	-0.0512243	-0.0126275	0.00455235	0.0618747	0.00414937	0.00251125	-0.00726434	-0.00685957	0.000428378	-0.00131564	0.00689837	0.00466181	0.00385069	-0.00304986	3.83824e-05	0.000113823	0.000656197	0.00765267
x10MCx1510	0.00155308	0.0018291	-0.0587496	-0.000364316	-0.320592	0.00198817	-0.0143077	0.000370634	-0.00140275	0.0220195	0.00247485	0.00166955	0.00537815	0.00755774	0.0142997	0.00667965	0.00810978	-0.000556371	0.0114564	0.00689505	0.00337076	0.00102418	0.0288291	0.00795169	0.0302538	-0.0117067	-0.00727404	0.0220882	0.00505716	-0.00563556	-0.0341461	-0.0573728	0.000388609	0.00621481	0.0575321	-0.00661144	0.0153063	0.00504629	0.00387484	0.000142226	-0.00299983	0.000217562	-0.000383299	-0.0103284	0.000593369	3.83824e-05	-2.48903e-05	-0.00124051	-0.00681705
x10MCx1162	0.000710305	0.0066526	-0.00177707	0.000694901	0.135769	-0.00273984	0.0138326	-0.000617823	-0.00235679	0.00173928	0.00130407	-8.38894e-05	0.00242876	0.00770212	-0.00535132	-0.151612	0.00739127	-0.00385007	-0.00250799	0.00776955	0.00639218	-0.000479602	-0.0488243	0.00747305	-0.214116	-0.0138281	-0.00289851	0.00614261	0.0165595	0.00551704	-0.00721164	-0.0518995	0.0114288	0.00141853	-0.0149735	0.00410892	-0.00422127	-0.0213726	0.00746889	2.92715e-05	-0.00776539	0.00522109	0.00205664	-0.00219573	0.00580469	0	0	-0.000929953	0.00702268
x10MCx1388	-0.0145529	0.00745535	0.0168291	-0.000748185	-0.226069	0.00344048	-0.022639	-0.0002941	-0.00198545	-0.0414633	0.00137509	-0.00344779	0.00593153	0.00895845	0.0147284	0.00783693	-0.000271136	-0.00230874	0.00118722	-0.0104167	-0.00481122	0.00486184	-0.0220243	-0.0194413	0.0288858	-0.00661273	-0.00131672	-0.0120127	0.0185837	-0.00583414	0.0214496	-0.0210163	0.00219543	0.0037486	0.0537858	0.00391127	0.0132618	0.032553	0.00639283	-0.000530615	0.00271512	-0.0392898	-0.01587	0.0264848	-0.00301806	0	3.83543e-05	-0.00108774	-0.02554
x10MCx2407	0.00157284	0.0031823	0.001454	-0.00162652	0.0336997	-0.00235631	-0.0282007	-0.000366271	-0.00344625	0.0416912	-0.00123312	0.00219794	0.000558694	0.0057595	0.021816	0.00640565	-0.0551136	-0.00195662	-0.00252313	-0.104602	0.00584368	-0.0140505	0.0494877	-0.023529	0.0323112	-0.00913499	-0.00518344	-0.0120668	0.0343322	-0.0104122	0.0166517	-0.0414509	-0.00014287	0.00264254	0.0502825	-0.014391	0.00516462	0.0087889	0.00661836	-0.00041242	-0.00465324	0.00841326	0.00634097	0.00372225	0.000634906	0.00011712	7.68637e-05	-0.000906898	-0.057408
x10MCx2378	0.00409671	0.00845988	0.00663231	-0.00118466	0.13434	-0.00252796	-0.0168434	0.000459118	-0.00261356	-0.0137869	0.00149108	-9.99346e-05	0.00227378	0.00612448	0.0272986	-0.011229	0.00841136	-0.00768071	0.00392317	0.006514	0.00122768	0.000724902	-0.0346249	0.0138695	0.00406297	-0.0107524	-0.00593572	-0.00697545	0.00766889	-0.00275683	0.0122482	-0.0044403	-0.000406273	-0.00308675	0.0488323	0.00412515	-0.0119761	0.0212701	0.00874038	0.000375929	0.00310905	0.00711544	0.00625682	-0.000707122	-0.0100155	0.000116927	-3.63659e-05	0.000979049	-0.0179789
x10MCx1581	-0.000365299	0.00689784	0.0107253	0.00450424	-0.250112	0.00168888	0.00568612	0.00164538	-0.00285905	-0.0443611	0.00172416	-0.000152026	0.00305068	0.00496603	0.0173139	0.00829335	0.0090093	-0.00354521	-0.00251826	0.00629317	0.00542347	0.00720401	-0.0356084	0.0174756	-0.0101043	-0.00840572	-0.00330495	0.0230329	0.00477708	-0.00172588	0.0342557	-0.0432727	-0.00641291	0.00260212	0.0848515	0.00196215	-0.00223382	-0.00819562	0.00483156	0.00015582	0.000145568	0.0021991	0.0053811	-0.00392374	0.00506559	0.000153408	-4.95262e-05	0.000753249	-0.0427574
x10MCx2892	-0.00112527	0.00401561	0.00281605	0.000850399	0.125462	0.00470816	-0.0380463	-0.000372525	-0.00136227	-0.0419675	0.0016664	-6.83235e-05	0.00263205	-0.0173122	0.0283686	-0.00325724	0.00900418	-0.0119072	-0.00117607	0.00719367	0.00247814	0.00322453	-0.0163816	0.00842164	0.0329068	-0.0106797	-0.0042595	-0.00619926	0.00896071	-0.00349611	0.00618576	-0.0322225	-0.00764328	-0.000994539	0.0753229	0.00188218	0.018954	-0.00456713	0.0084926	0.000446247	0.00025217	0.00804273	0.00651076	-0.00150053	-0.00809636	-2.81835e-05	-8.78836e-05	-0.000900925	0.00779248
x10MCx2772	-0.00131259	0.00940965	0.0105991	0.0034809	-0.259441	0.00268265	-0.0151623	0.00412542	-0.00347651	-0.00905967	0.00340558	-0.00221339	0.00430918	-0.00791176	0.0167215	-0.0188465	0.00790887	0.00105138	0.0108763	0.00154729	0.00477646	-0.0216446	-0.016875	0.0105283	0.00109559	-0.0118656	-0.0040073	0.0158228	0.00645198	-0.0102893	0.0305558	-0.0385309	-0.0109606	0.000757888	0.0675699	-0.0078406	-0.0137819	-0.014232	0.00543901	0.000589301	-0.00299446	-0.0333365	-0.00186802	-0.00741977	0.00492253	-0.000151094	-2.51933e-05	-0.00092314	-0.0217741
x10MCx1936	-0.0186869	0.00756941	-0.0113408	-0.00178815	0.112947	-0.00256152	0.00675627	3.28047e-06	0.00655433	-0.0197493	-0.00119836	0.000187607	-0.00888184	0.0085808	0.0184849	0.0023854	0.00878974	0.00203738	-0.00275075	0.00614164	-0.000897689	0.00243399	0.0528016	-0.0248641	0.0313965	-0.0121453	0.00487343	-0.00524682	0.00927672	0.00707977	-0.0131417	-0.0313591	-0.00809542	-0.00412129	0.0454829	0.00363305	-0.000669449	0.0166533	0.00854349	0.000332468	0.00172959	0.00467886	0.0063582	-0.00121226	-0.000614923	-0.00033449	-1.31603e-05	0.000667077	0.00689842
x10MCx2527	-0.000528262	0.012284	0.00676629	-0.00142743	0.114741	-0.0057407	-0.0418666	0.000789205	0.00176782	0.00456398	-0.00197248	0.00039524	-0.00811428	-0.0172544	0.0221999	0.00626158	0.00400252	-0.0044336	0.000441986	0.00374245	-0.000361816	-0.0265971	-0.0179711	0.00558432	0.0314423	0.0951617	0.00798951	-0.00816036	0.017471	-0.00999028	0.0105503	-0.0393741	0.00352737	0.00183534	0.0427576	0.00323506	0.00596283	-0.0144232	0.00693626	0.000372723	-0.00737372	0.00358397	-0.00576518	1.07574e-06	-0.00346161	-0.000746251	0	-0.00183267	-0.067251
x10MCx2443	-0.00446056	-0.0421104	0.000624011	-0.000337406	0.288123	0.00838973	0.000277065	0.000737212	-0.00392792	0.00294731	0.00196686	-0.00853152	0.00242247	0.00205904	0.0283624	0.00578468	0.00359107	-0.00728427	-0.00153642	0.00340971	-0.0232548	-0.0234671	-0.0387183	-1.99229e-05	0.0078205	-0.0106275	-0.0105818	-0.0176007	0.0105437	-0.0107508	-0.00390701	-0.0364468	0.00450177	0.00174657	0.047795	0.0029382	-0.0110223	-0.0122998	0.00440437	0.00135844	0.00275501	0.00493869	0.00892708	-0.000128886	0.00426315	9.26216e-05	-1.16321e-05	-0.000848021	-0.0435196
x10MCx1254	-0.000929676	0.0107099	0.00380383	0.000542708	0.0363368	0.000841942	0.00548057	-0.000663351	-0.00154023	-0.0167689	0.00015942	-0.000634941	-0.00647102	0.00827177	0.0202746	0.00636427	0.00296957	-0.0013229	-0.00178175	-0.0151298	-0.00148396	0.00189851	-0.0166712	-0.000412971	0.0315625	-0.00486179	-0.00330507	0.0092844	0.00773205	0.00810194	0.00408155	-0.0345605	-0.00178244	0.00285604	0.0536262	0.00391178	-0.00362854	0.00615063	0.0074855	0.000256902	-0.00183601	0.00415273	0.00628333	0.0011451	0.00511227	-2.80192e-05	0	0.000879124	-0.0219462
x10MCx2722	-0.00174745	-0.0434304	0.00140129	-0.00273338	0.0221589	-0.00189429	0.0116266	-0.00126456	0.00733411	-0.0433321	0.00242804	-9.13053e-05	0.00331924	0.00820807	0.0200241	0.00520176	0.0079257	0.00180953	0.00379254	0.00405829	-0.00647264	-0.0188768	0.0397447	0.00828443	0.0321942	-0.00447925	0.0023164	-0.00693739	0.00522417	-0.000365769	0.0155832	-0.026974	0.00172735	-0.00549887	0.000929288	0.00282877	-0.0059027	-0.0132333	0.00793113	-3.96193e-05	0.000129391	-0.0775904	0.00334107	-0.000771606	-0.00414578	3.31649e-05	-1.31603e-05	0.000490826	-0.0335741
x10MCx1315	-0.00161787	0.0068184	0.0123907	-0.00129361	-0.331336	0.00170462	0.00486846	-0.000383262	-0.00151957	-0.00592355	0.000337386	-0.000780668	0.00361177	-0.0249163	0.0159199	-0.013242	0.00811416	9.29199e-05	-0.00115905	0.00353157	0.00331889	-0.000234703	-0.0352805	0.0108624	0.0266186	-0.0124449	-0.00199535	0.0111978	0.00572989	-0.0120327	-0.0328885	-0.0488474	-0.0128133	-0.00598654	0.0831598	0.00145946	-0.015788	-0.0210821	0.00226624	0.000529034	-0.00428788	0.00317842	0.00417727	-0.0109626	-0.00232182	-0.000124521	-1.31603e-05	-0.000233409	-0.00381316
x13MCx2217	-0.000756659	0.00680733	0.00807211	0.00230772	-0.239947	0.00293756	-0.0240709	-0.0004009	-0.00232269	0.00859142	0.00102711	0.00103805	0.00122719	0.010813	-0.00236355	0.0120257	0.00864088	-0.0055263	-0.0148643	0.00700542	-0.00448837	0.000958759	-0.0518253	0.00969163	-0.107119	-0.0126875	0.00205869	-0.0124363	0.0102165	0.009544	0.0218975	-0.04825	-0.0113123	0.00443069	0.062896	-0.00817786	-0.0152503	-0.00890116	0.00790786	0.000567259	-0.00112004	0.00118627	0.00499607	0.000201584	0.00571574	0.00030193	-6.12561e-05	-0.00115354	-0.00512741
x13MCx2238	-0.00131541	-8.54537e-05	0.0141431	0.00113773	0.0275872	-0.00302594	-0.000250783	0.000646353	-0.0021698	-0.0306971	0.00150095	-0.000301945	0.00219934	0.00533269	0.0249811	0.00521434	0.0086708	-0.00219474	-0.00164695	0.00621557	-0.00466023	0.00369638	0.024904	0.00699382	0.0336513	0.11252	0.00597749	0.0133852	0.00597728	-0.00288968	0.0125284	-0.0211817	0.00316703	0.00468619	0.054618	-0.0107857	-0.00406395	0.00959481	-0.00689472	0.00136083	-0.00360809	-0.0626299	-0.0234128	0.000762023	0.00423744	-0.000349514	0	-0.00152485	-0.0223391
x20MCx2902	-0.00575205	-0.0468443	-0.00589945	0.00752998	0.0561141	-0.00291062	-0.0149207	-9.55781e-05	0.000564247	0.0100659	0.00176415	-0.000527525	-0.0151778	0.013012	-0.00144651	0.00486516	0.00602425	-0.00399496	-0.00296024	-0.00598682	0.00332821	0.00116313	-0.0361474	0.00594969	0.0150959	-0.0122966	0.00235613	-0.00587244	0.0136241	-0.0135676	0.0177329	0.00902469	-0.000965599	-1.13273e-05	-0.102206	0.00417259	0.00468142	0.00459196	0.0113641	-0.00594818	-0.00379265	0.00676282	-0.00503402	0.00841971	NA	NA	NA	NA	NA
x20MCx1148	-0.0525292	0.00354885	0.00201282	0.00246756	-0.000418158	-0.0021179	-0.0119712	9.34236e-05	-0.00111173	0.00354949	-0.00463987	0.000364725	-0.000858118	0.00237093	-0.00111894	0.00237488	0.00294761	-0.00567403	0.00277517	-0.0220299	-0.000777681	-0.0254307	0.0494973	-0.0233952	0.0227786	-0.0094138	-0.00121394	-0.00733588	0.0165635	0.01769	-0.0165396	0.102647	-0.00398747	-0.00412455	0.0413489	0.00225005	-0.00556867	-0.0103568	0.00844838	0.000922841	0.000790578	0.00631074	0.00221037	-0.00353525	-0.00200263	7.55329e-05	-3.80506e-05	-0.00130778	-0.0518121
x20MCx1322	-0.00257679	0.00379602	-0.0400119	-0.0002865	-0.259613	0.00320963	-0.0200935	-0.000198067	0.00118502	0.00165415	0.00521195	-0.000417866	0.0072272	0.00245318	0.018855	0.00790806	0.00469558	-0.00187911	-0.00690569	-0.011789	-0.00311798	0.00284866	-0.017784	-0.00493731	0.0304556	-0.009517	-8.77201e-05	-0.0129737	0.00604438	-0.00745315	-0.0247185	0.0160476	-0.0070234	-0.00393485	0.0733352	-0.00614112	-0.0102116	0.00132072	0.00558295	-0.00499302	-0.00110166	-0.0204658	-0.0148978	-0.00763551	-0.00104241	0	-7.44164e-05	0.00103961	-0.0221943
x20MCx2374	-0.00894115	-0.0500613	-0.04176	-0.00520073	-0.32431	0.00668693	-0.0122831	-0.00083166	-5.84451e-05	0.0372663	0.00111194	0.00177736	0.00370611	0.0172771	0.0262987	0.00472466	-0.0177415	0.00139212	-0.0101304	-0.00616901	0.00140153	-0.00623365	0.047492	0.00160102	0.0283515	-0.012297	0.00449212	-0.00993717	0.011725	-0.0013016	-0.0312531	-0.0370077	-0.0145626	-0.00236364	-0.120808	0.00130567	-0.00827373	-0.0098875	0.00863262	0.000251014	0.00327032	-0.000939948	-0.0048873	-0.00683336	-0.00844132	-2.81835e-05	-4.98331e-05	-0.000939774	-0.0441532
x20MCx1127	-0.00592192	-0.0178157	0.010493	-0.00148891	0.0415584	0.00460546	-0.00847576	0.000412454	0.00398468	-0.00713462	0.0022024	0.000955425	0.00348436	0.0146903	-0.0649766	0.00177636	0.00673926	-0.000434954	-0.00218361	-0.00522516	0.00101793	0.00195193	0.0347375	-0.0155311	0.0310734	-0.0128101	0.00869403	-0.00609156	0.00797536	-0.00819931	-0.00500265	-0.0402372	-0.010207	0.00144012	-0.122453	0.00301549	0.00779527	0.0346011	0.0070153	0.000545246	-0.00315191	0.00778943	-0.0153904	-0.00172377	0.00607673	-0.000208945	0	0.0012025	-0.0169398
x20MCx3182	-0.00279378	0.00204337	0.00121983	0.0014517	0.071726	-0.00146724	-0.0127578	0.00113254	-0.00236015	0.0346174	0.00124118	0.000879753	0.00139736	0.00973023	-0.0746192	0.00505635	0.00296683	7.34601e-05	0.00183958	-0.0137576	0.000797029	-0.0254779	0.0542427	0.00729473	0.0138904	-0.0103092	-0.00568225	0.0145571	0.00665414	-0.00315704	0.0160771	-0.0376675	-0.00747286	-0.00210079	0.00934732	0.00362	-0.00682608	-0.00954409	0.00939699	-0.000438482	0.00138025	0.00866147	0.00633628	-0.00185011	-0.00869493	0	-4.98331e-05	-0.00139015	-0.0243173
x20MCx3264	-0.000488953	0.0097015	0.00161768	-0.00215498	0.0422798	-0.00291175	-0.00780804	0.000562367	-0.00303597	-0.00929019	0.00218431	0.000526481	0.00188803	0.00929058	-0.0458785	0.0055007	0.00993752	0.000751328	0.00222199	0.0112713	0.0057197	0.000521291	0.0655504	-0.0147238	0.0336869	-0.0107331	-0.00530788	-0.00549627	0.011104	0.0245353	-0.0154224	-0.0380957	-0.00577838	7.94842e-05	-0.134674	0.00225271	-0.00240764	-0.00379927	0.00900423	0.000406391	0.000415072	0.00766906	-0.0056805	-0.00227815	NA	NA	NA	NA	NA
x20MCx1537	-0.00401699	0.00790292	0.00503083	0.00299155	-0.093159	-0.00258134	-0.0239915	-0.000142591	-3.5197e-05	0.0293737	0.0022333	-0.000362177	7.97205e-05	0.00909968	0.0234469	-0.00252104	0.00188455	0.00443892	-0.00330936	-0.00695703	0.00469524	0.000791419	-0.032292	0.00387412	0.036678	-0.0106528	-0.00335368	0.0129149	0.00612001	-0.00635698	-0.0174333	-0.0394507	-0.00422323	-0.00772836	0.0108017	-0.0022965	-0.00373312	0.00335044	0.0113286	0.000115999	-0.0061118	-0.0551206	-0.00195026	-0.00422219	-0.00602137	0	-2.51933e-05	0.000991356	0.00861406
x20MCx1572	0.00185916	0.00402196	0.00840146	-0.00543427	-0.313911	-0.00130435	0.0120904	-0.000308882	-0.00272262	0.0102882	0.00425709	0.00114779	0.00937372	-0.035492	-0.0532483	0.0072722	0.0110703	0.00407592	-0.00975059	0.00345398	-5.07922e-05	0.000605029	0.0476936	0.0048278	0.0262711	-0.0117724	-0.00356241	-0.0048468	0.00400685	0.0102075	-0.0385061	-0.0275588	-0.0212093	-0.00902864	-0.180699	-0.00796312	-0.00955695	-0.0153494	0.00766635	0.000196206	-0.00226303	0.00380992	0.00496723	-0.0111272	-0.00263874	-0.000209969	-2.51933e-05	0.000806131	-0.00413765
x20MCx1281	3.98976e-05	-0.0481684	-0.0145077	-0.00242786	-0.0562685	-0.00230653	-0.0248658	-6.16357e-05	-0.00201733	-0.0351081	0.00185918	-0.000718269	0.00211416	0.00525582	-0.0665278	0.0155783	-0.0165696	0.00449251	-0.00532341	-0.0247889	0.00518828	0.00225433	-0.0466131	0.0180996	-0.192392	-0.0125467	-0.0112208	-0.0104087	0.0153357	-0.00673407	-0.0104941	-0.0535933	0.00404442	0.00468421	0.0117995	-0.0114243	0.00168756	0.0155807	0.0116112	-0.0011259	0.00044727	-0.0507074	-0.00752343	0.0225884	0.00251045	0.000150285	-2.51933e-05	-0.00101232	-0.0178868
x20MCx1389	-0.0142069	0.0124438	0.011893	0.00190909	-0.265599	-0.006656	-0.034153	0.000482517	-0.00030333	0.00118617	-0.00691022	0.000188479	-0.00917687	-0.000787911	-0.00965134	0.00770237	-0.0407785	-0.000541441	-0.00851729	-0.0250484	-0.000343168	0.00356622	-0.0222923	0.0043368	0.028682	-0.00403591	-0.000696861	-0.00880579	0.0176004	-0.0119334	-0.0207846	-0.0251092	-0.0023959	-0.00334515	0.0408255	0.00256926	0.0170717	0.0354501	0.00352161	-0.000963128	0.00387793	0.00490407	-0.0157948	0.0546466	-0.012972	9.6276e-05	0	-0.00104264	-0.0582848
x20MCx1152	0.0033237	-0.071482	0.00592776	-0.00085787	-0.220253	-0.00380018	-0.0257327	-0.00116831	0.0010787	-0.0201932	0.00204905	-6.74232e-05	0.00575064	0.00770391	-0.0174006	0.00984138	0.00133326	-0.00271943	0.00709089	-0.0142549	0.00458309	-0.00784045	-0.0930054	0.0190953	-0.188911	-0.0136332	0.0172645	0.0137523	0.00891451	-0.0123288	-0.0213921	0.00377077	-0.00685765	-3.47733e-05	0.0670927	-0.00857439	0.0155268	-0.0024227	0.00701824	-1.25533e-05	0.000562291	0.0033187	0.00518794	0.0317974	-0.000990575	0.000209532	-1.16321e-05	-0.00132007	0.00902319
x20MCx1511	-0.0104187	0.00521258	0.00271452	-0.00265404	0.0840145	-0.00194265	0.0125709	3.04137e-05	-0.00249378	0.00336686	0.00133466	-0.000518306	0.00245315	0.0136563	-0.0137233	0.00525823	0.0104254	0.00524669	-0.00102155	0.00849647	0.00398493	0.0011602	0.0418775	0.00584277	0.0307402	-0.0118204	-0.00123485	-0.00356738	0.00695065	-0.0205934	-0.0221454	-0.0103943	-0.0219341	-0.00125628	-0.175654	0.00191372	-0.00377241	0.0110105	0.0100827	0.00071932	-0.00501987	0.00769309	-0.00155231	-0.000944881	-0.00762051	7.55329e-05	0.000201983	0.00104623	0.00757506
x20MCx2884	-0.000555229	0.0029576	-0.00753495	-0.00279245	0.042337	-0.000887403	0.00717821	-2.932e-05	0.00185899	0.0107979	0.00295535	0.0010149	0.00357039	-0.0155149	-0.000466018	-0.0280903	0.0100316	0.00486051	0.00873999	0.00881035	0.003742	-0.00689231	-0.0118615	-0.0156511	0.0388135	-0.011407	0.000681129	-0.00423247	0.00629549	-0.00876977	-0.0224446	-0.0110188	-0.011179	0.00113491	-0.111336	-0.00586104	-0.00600401	-0.0117158	0.0107025	-0.000477552	-0.000534125	0.00779163	-0.0126014	-0.00197242	0.00689844	0.000438361	0	0.000729041	-0.0172748
x20MCx3389	-0.00898516	0.00288268	-0.0281459	-0.00284009	0.0973196	0.0016078	-0.0119785	-0.000994077	-0.00141992	0.0529518	0.00120668	0.000315717	0.0026283	0.0128486	0.0243459	0.00457416	0.00597189	-0.00224646	-0.00209052	0.00845537	-0.00190703	0.0010954	0.0501037	-0.0154832	0.0280834	-0.0119	0.00145017	-0.00971059	0.0112925	-0.000898827	-0.0240113	-0.0295724	-0.0169313	-0.00290713	-0.0904985	-0.0110352	0.0187431	0.0195012	-0.0250509	-0.00828625	-0.00146058	-0.0634258	-0.0133038	5.56912e-05	-0.00222066	7.15473e-05	-1.31603e-05	0.000589914	-0.0221887
x20MCx3055	0.0002071	0.00263509	0.00236978	0.000594186	0.139496	-0.00279054	-0.0443457	-0.000200862	0.00847102	0.00728415	0.00145092	1.87626e-05	-0.0039945	0.00593838	0.0207429	0.00583846	0.00350794	-0.00275065	-0.00201493	-0.0145062	0.00287239	0.000220372	-0.0182788	0.00699279	0.0280753	-0.010589	0.0014208	-0.00936789	0.0162634	-0.00559448	-0.0127106	0.0451936	0.00215227	0.00149913	0.0389777	0.00122787	-0.00590175	-0.0101142	0.0068853	0.00115823	-0.00409509	0.00682999	0.00485757	-0.00332784	0.00407724	0.00015321	-1.31603e-05	-0.000607453	-0.00304706
x20MCx1488	0.00166985	-0.0253207	-0.0242634	-0.00192143	-0.295706	0.00392323	0.00105035	-0.000805735	2.20104e-05	0.079818	0.00182786	0.000714276	0.00666478	0.0125196	0.0237126	0.0056115	0.00999411	-0.00229289	-0.0078072	0.0104912	0.00442495	0.0017376	0.0553749	0.00537808	0.0329251	-0.00882449	0.00541197	-0.00598013	0.0113169	0.0163502	-0.0174734	-0.0223848	-0.000264141	-0.00595945	-0.0880761	-0.00533756	-0.0105413	0.00745147	0.0097697	0.00051382	-0.00124765	0.00555965	0.000463274	-0.0082847	-0.0015948	0.000425627	0	0.00163589	-0.0183985
x20MCx3206	0.00263979	-0.0593322	0.000648614	0.00520776	0.0379123	-0.00376423	-0.0278476	-0.000927379	0.000201148	0.0329535	0.00160839	0.00176519	0.00359862	-0.0128456	0.0362122	-0.0770817	-0.00301366	0.000854804	-0.00292865	-0.0118205	0.00331007	0.000694531	-0.0660988	-0.0348581	-0.00647365	-0.010182	-0.00546883	-0.0141385	0.0226617	-0.00850171	0.000889471	-0.016355	0.00313022	0.00341347	0.0277143	-0.020229	0.0139618	0.0268029	-0.012814	0.00161617	-0.00613511	-0.0900448	0.00174631	0.00085262	0.00477982	-0.000246829	-3.63659e-05	-0.00154898	-0.00687916
x20MCx2872	-0.00382214	0.00441054	0.00227106	-0.000757331	-0.091597	0.00285518	-0.0167002	-2.31964e-05	0.00664598	0.00739522	0.00215622	6.88594e-05	0.00499589	0.00458265	-0.0394989	-0.0101047	0.00772572	-0.000564772	-0.00639828	0.00542909	-0.00173927	-0.0113064	-0.0334138	0.0080924	-0.00663075	-0.00963032	0.00769735	-0.00391572	0.00773962	-0.00952656	-0.0166934	0.207049	0.00381407	-0.00562493	0.0318654	-0.00752572	0.0172457	0.00397057	0.00968286	0.000231095	0.00306128	0.00684166	0.00290896	-0.00388096	0.00383717	0.000335095	0.00019979	0.00104959	-0.047685
x20MCx2329	-0.00108102	0.00200872	0.00338499	-0.00159526	0.0822597	-0.002742	-0.0312925	0.000963183	-0.00254711	0.0081007	0.000996707	0.00224879	0.00177647	0.00826059	0.0234906	0.00585154	0.00306628	-0.00101189	-0.00204526	-0.00909623	0.00282467	-0.0260435	0.0488672	0.00679085	0.0210466	-0.00924856	-0.0066558	0.017448	0.0198763	-0.0121419	-0.0140151	-0.0370984	0.00280064	-0.00300413	0.0482873	0.00183608	6.37546e-05	0.0219269	0.00804268	0.000124148	-0.0047829	0.00806271	-0.0140051	0.00321798	-0.00368965	0	-2.51933e-05	0.000854991	-0.0428839
x20MCx2652	-0.00197704	0.00267601	0.00180243	-0.00387667	0.00906739	-0.00320286	-0.018269	-0.000114219	0.000291376	-0.00376499	0.00144806	0.00139804	0.00185009	0.00497527	-0.0916411	-0.00717607	0.00543629	-0.00152674	0.000286829	-0.0124866	0.00359102	-0.000732382	-0.196753	-0.0206428	0.0287283	0.00749466	0.00496529	-0.00780922	0.00785358	0.0111841	-0.0159921	-0.0420842	0.0165603	0.0011802	-0.13958	-0.00555998	-0.00940874	0.0251354	0.00829052	0.000100226	-0.00369495	-0.0214252	0.00509402	0.00371355	-0.00181687	-0.000263524	-6.29934e-05	-0.000360515	-0.02318
x20MCx1386	-0.0263486	-0.0670964	0.00649056	-0.00052446	-0.0921015	-0.00560265	0.00721214	-0.000626865	0.0122319	0.0277977	0.00234915	0.000388035	0.00464605	0.0160245	0.0288595	0.00685167	0.00598005	0.00219828	-0.00246587	0.00973749	0.00512789	0.000124756	0.0579886	-0.016934	0.0306444	-0.0108679	0.00257389	-0.00647694	0.0065527	-0.0148374	-0.0238834	-0.0444078	-0.014504	-0.00204057	-0.0973735	-0.00782111	0.0190072	0.0345293	0.00821175	0.000899489	-0.00546397	-0.0692631	-0.0266773	-0.00593178	-0.00224011	0	-1.16321e-05	-0.000679581	-0.0221797
x20MCx1641	-0.000494772	0.003755	0.0113592	-0.00411986	-0.280927	-0.00368224	0.00230118	-0.000657192	-0.00550589	0.0244756	-0.000710821	0.000600355	0.00158989	-0.023786	-0.0537487	0.00956411	0.00609529	0.00226432	0.00574791	-0.0124888	0.00068388	-0.00148962	-0.0293954	0.00851246	0.0233889	-0.0123876	0.000256272	-0.00864272	0.0258981	-0.0175759	-0.0159432	0.000464431	0.0114037	-0.00854084	-0.142721	-0.00629424	-0.00566264	0.0581779	0.00685716	0.00130343	-0.000805745	0.00467522	0.0064989	-0.00986539	-0.0145869	0	-1.16321e-05	0.00107968	-0.0170953
x20MCx1119	-0.00242219	0.00547077	0.00839433	0.00574102	-0.28502	-0.00130074	-0.0268703	0.0082163	-0.0121066	0.0111506	-0.00413133	-0.00138792	6.14799e-05	0.0079201	0.00222472	-0.0512213	0.00403127	0.000900637	-0.00696809	-0.0132478	0.00198536	0.00455648	-0.0539311	-0.028135	-0.0128787	-0.00881737	-0.00328583	0.0177251	0.00483276	0.00288023	-0.0246005	-0.0441526	0.00695104	0.00672909	0.0380669	-0.00747316	0.0192122	0.0115818	0.0076769	0.000335378	-0.000102556	0.00599144	0.00457848	-0.0078705	0.00112592	5.08967e-05	0.000241135	0.000979167	-0.0327187
x20MCx2377	-0.00907472	0.00365588	0.0056069	0.00479224	-0.294771	-0.00487498	-0.00765663	0.000758874	-0.00369257	-0.0285495	-0.015983	-0.000700018	-0.00203673	0.00955882	-0.0569401	0.0109101	0.00389436	-0.000817911	0.00621331	-0.00854687	0.00480649	-0.000136267	0.0205093	0.0083395	0.0234254	-0.0108567	-0.00588124	0.0136612	0.0210946	-0.00741301	-0.113372	-0.00644156	0.0067295	0.00366832	-0.128464	0.00370449	-0.0157078	0.0390492	0.00719193	-0.00286111	-0.000268507	0.00176722	-0.0131379	0.0114296	-0.00814166	9.91683e-05	-4.98331e-05	0.000946098	0.00839028
x20MCx2971	0.00149197	-0.0725085	-0.00908588	0.00175468	0.101917	-0.00383482	-0.0197298	-0.000189358	-0.00404127	-0.00236106	-0.00461142	-0.000591068	-8.06576e-05	0.0135365	-0.120011	0.00637078	0.00311425	0.00639576	0.000548027	-0.0274041	0.00476005	-0.0134265	-0.0113737	0.00296233	0.0186162	-0.0102534	-0.0030891	-0.00911821	0.00765006	-0.00240761	-0.0110104	0.114403	-0.00188636	-0.0018774	-0.10771	-0.00983023	-0.0194513	0.0141694	-0.0262161	-0.000207792	0.00285152	0.0100325	-0.0041476	-0.00151301	-0.0125709	0.000209532	-5.00836e-05	0.000920277	-0.0311585
x20MCx1679	-0.000387938	0.00180677	-6.59298e-05	0.00282378	0.207648	0.0108574	-0.0375257	-3.49692e-05	-0.00314366	0.000115323	-0.00764094	-0.0177491	-0.00724583	0.00648192	0.0257901	-0.0414827	0.00957779	-0.0037597	0.00398902	0.00614433	0.0070405	-0.0368123	0.0439339	0.00337867	0.0328713	-0.00964982	-0.00894052	0.00108585	0.00999953	-0.00748156	-0.0161605	0.0580823	0.0079728	-0.00550287	0.0360264	0.00186465	0.0138929	0.0219908	-0.02629	4.76746e-05	0.00168415	0.00651867	-0.01458	-0.000348668	0.00531843	3.62838e-05	-1.31603e-05	0.000474689	-0.026496
x20MCx3352	-0.0007764	0.00529052	-0.0107412	-0.00437467	0.0955521	-0.00204224	-0.0056414	-0.000394388	-0.00454334	-0.00981918	0.00140606	0.000187729	0.00196795	0.0118248	-0.0188088	0.00798231	0.0082938	-0.00569143	-0.00326128	0.00952942	0.00391284	-5.18719e-05	-0.0274583	0.00644232	-0.144951	-0.011621	-0.0021873	0.00459757	0.0155443	0.0108671	-0.022671	0.148682	0.000279564	-0.00192149	-0.0939743	0.000316992	0.0166738	0.00875349	0.0101434	0.00058355	0.00254854	0.00664807	-6.0064e-05	-0.00059411	-0.0111842	0.000270304	-2.51933e-05	-0.0017296	-0.0258336
x20MCx2196	2.85603e-05	0.0135167	-0.00971499	0.00123483	0.144317	-0.00254229	0.0109434	-0.000750821	0.000727366	0.035289	7.20916e-05	0.000666797	0.00199811	0.0073133	-0.00500676	0.00744874	0.00360795	-0.00363165	-0.00220253	-0.0190842	0.00328625	0.00102444	-0.0429061	0.00842833	0.0264539	0.0313408	0.0041432	0.00892703	0.00864385	-0.00494985	-0.0143364	-0.0191695	0.001833	0.00384065	0.0343585	-0.0134972	-0.00353771	-0.00712879	0.00920634	-0.00398849	0.0021277	0.00652186	0.00140674	-0.000892963	-0.00472001	-0.000330847	0.000163473	-0.00127003	-0.0312702
x20MCx1341	-0.0131664	0.00362862	-0.0729276	-0.00459752	-0.332907	-0.00595861	0.0129538	-7.17685e-05	-0.000955683	0.0317725	0.00205341	0.00075667	0.0050573	0.000886737	-0.0652916	0.00466143	0.00388723	0.00367448	0.0046061	-0.0132434	-0.00129998	0.00106977	0.046737	-0.0214398	0.0275441	-0.0107096	-0.00511716	-0.018255	0.00669876	0.0133494	-0.0291237	-0.0478317	-0.0193792	0.00776112	-0.151276	-0.00743909	0.00342231	0.0062544	0.00681532	-0.000166211	-0.00628831	0.00426105	-0.00807323	-0.00848861	0.0050534	0.00032436	0	0.000682851	-0.0233203
x20MCx1776	-0.00926251	0.0131506	-0.00925104	-0.00206749	0.0890498	0.00217258	0.00272165	-0.000504716	-0.00339467	-0.0175597	0.000463345	-0.000109102	0.00234633	0.0110106	-0.00300703	0.00396488	-0.0490254	0.00152416	-0.00254844	-0.0178183	0.00283856	0.00214168	0.0545113	-0.00758003	0.0312741	-0.0102486	-0.0055705	-0.00634761	0.0261092	0.00268653	-0.00628642	-0.0397724	0.00487615	-0.00334377	-0.0809321	0.00417784	-0.00463609	0.0252641	0.0067184	-0.000166505	0.000355044	-0.0593524	0.00553918	-0.00517911	-0.0021301	0.000177709	0	-0.000995103	-0.0187363
x20MCx1647	0.000369964	-0.079309	0.00795077	0.0024081	-0.242423	-0.00526734	-0.037554	-0.000599113	-0.00226621	-0.0123187	-0.00694369	0.00121343	0.00525113	0.00511989	0.0179272	0.00559743	-0.0554791	0.00509026	0.00492755	-0.135172	0.00304137	0.00146598	-0.0625926	-0.017052	0.0283031	-0.0141763	-0.00576049	0.0101345	0.0122639	-0.0111513	-0.0215645	-0.0283045	0.00472099	0.00261916	-0.0199365	-0.000588346	0.00854228	-0.0142511	0.00841202	-0.000932582	0.00024447	-0.0419115	-0.0125682	0.026282	-0.010673	0.000256134	0	0.00063111	-0.053215
x20MCx2934	0.00144006	0.0173199	-0.0136406	-0.00188946	-0.135597	0.00140012	-0.00914645	-0.000407803	0.0127409	-0.0423318	0.00211322	1.48357e-05	0.00111022	0.0138595	-0.0613481	0.00688378	0.0064189	0.00643388	0.0030048	-0.00548053	0.0050681	-0.00241313	-0.0317263	-0.0285659	0.03498	-0.0129027	0.00755724	-0.0071906	0.00550392	0.00122174	-0.0115574	-0.0446763	0.00884398	-0.0074715	-0.0669343	-0.00898516	0.0141427	0.0382889	0.00621072	-9.90939e-05	0.000609297	-0.003048	0.00670535	-0.00243493	-0.00431929	0.000132783	-8.61989e-05	0.00150536	0.00514184
x20MCx1820	-0.00128769	0.0029048	0.0058489	0.00908451	0.127596	-0.00137539	-0.0159234	-0.000622261	-0.00459187	0.000359292	0.00150866	-0.00129881	0.0021597	0.0153751	-0.04767	0.00694389	-0.0274127	-0.00477875	-0.00155308	-0.0364208	0.00357532	-0.0147344	0.0280648	0.00819923	0.0290975	-0.00995302	-0.00808647	-0.00488183	0.0426371	-0.0119546	-0.0115327	-0.0357961	0.00725351	0.00272018	-0.114142	-0.00613385	0.0173961	0.0254304	0.00853087	0.000579552	-0.0043726	-0.0561653	-0.0126058	-0.00283897	0.00666573	-0.00015254	0.00039546	0.00121079	-0.0165459
x20MCx1845	-0.00339094	0.0128061	-0.00251534	0.00171709	-0.0366959	-0.00395871	0.00268221	0.000686545	-0.00326096	0.0515663	-0.000201365	0.000237581	0.000702173	0.0136398	-0.11528	-0.0132769	0.00907097	0.00471703	-0.00320601	0.00842892	0.000534803	-0.000699027	-0.0714351	-0.00388508	0.0292524	-0.0147035	-0.00184247	-0.00684493	0.00658434	0.0122506	-0.0238168	-0.0528414	0.00790299	-0.000677687	-0.130928	-0.00965188	0.00408087	0.0213111	0.0102779	0.000632882	0.00295507	0.00631774	0.00730999	-0.00269531	0.00387436	-0.000151094	0	0.000844648	0.00615046
x20MCx2235	0.00356425	-0.0352708	0.00589258	0.00220333	-0.339337	0.00186823	-0.00961381	-0.000207824	-0.00402158	-0.0922782	-0.000112789	-0.00153204	-0.00234207	0.01642	0.0210277	-0.0630229	0.00789244	0.00060313	0.00641236	0.00850227	0.00184725	-0.00650056	-0.0211797	0.00783313	0.030135	-0.0118651	-0.0015799	-0.00824532	0.00713682	-0.0131149	-0.0254774	-0.0243555	0.00133073	-0.00533077	-0.143459	-0.00803983	0.00213038	-0.0157629	0.00791863	-0.000377829	-0.00152983	-0.00380689	-0.0388798	-0.0122535	-0.0539309	1.79554e-05	0	-0.000528569	-0.0304269
x20MCx2844	0.00517683	-0.048793	0.00377922	0.000331735	0.0726905	-0.00123819	-0.016366	-0.000274765	0.00717649	0.00235759	-0.00254774	0.00140609	-0.00701985	0.00468588	0.0291258	0.00321269	0.0107267	-0.00212741	0.00233553	0.0069522	-0.00400446	0.00265371	0.0570549	7.30582e-05	0.027955	-0.0107556	0.00425366	0.0121985	0.00904484	-0.0142467	0.00437138	-0.0372401	0.025987	0.00261193	-0.125922	0.0027144	-0.0107452	-0.00165145	0.0104066	0.000377535	-0.00314661	-0.0532873	-0.00632663	-0.000887223	0.00350697	-0.00040689	-1.16321e-05	0.000805354	0.007476
x20MCx2346	0.000268894	-0.0695473	0.00486264	0.00162814	-0.127977	-0.00326383	0.00838516	0.00152467	-0.0148458	0.00784834	0.00188581	0.00157536	0.00482419	0.0166059	0.0304216	0.00315878	0.00356171	-0.0173076	-0.00604609	-0.00933579	0.000633668	0.00148844	0.0366507	-0.0287267	0.0317517	-0.0109045	-0.00436527	0.0108018	0.0142184	-0.00648379	-0.0285069	-0.0471411	-0.000870003	0.00750411	-0.138456	-0.00805146	-0.016131	0.0372383	0.00658121	-0.00038654	-0.00622017	-0.0483221	-0.0320121	0.00425105	0.00381834	0.000260429	0	0.00123341	-0.0227139
x20MCx1360	-0.00177159	0.0037779	0.000125728	0.0006634	0.00192061	-0.000801913	-0.00841268	2.50668e-07	-0.00135982	0.00460118	-0.00047023	-0.000193624	-0.0174639	-0.000131434	0.028618	0.00527644	0.00705239	0.000787446	0.00189046	-0.00996269	0.00139931	-0.005099	-0.0281118	0.00017894	0.030541	-0.0115682	-5.03502e-05	0.00215816	0.0176021	-0.00577612	-0.0263475	-0.0433843	0.021318	-0.000652049	-0.123041	-0.00576355	-0.0113041	-0.0103589	0.00924125	-6.66296e-05	0.00120993	0.00714096	0.00184055	-0.00304527	0.0054888	-5.96545e-05	-1.16321e-05	0.000852716	-0.0501217
x20MCx3109	-0.00197788	0.00218345	0.00291907	0.00107642	-0.110469	-0.00500631	-0.0198707	0.000244679	-0.00312692	-0.0579657	0.000934527	0.0003846	-0.00305428	0.0140561	-0.0889312	0.00327058	0.0052969	0.00320366	-0.00383585	-0.00856133	0.00129708	0.0155319	0.0633118	0.00127532	0.0293743	-0.0110262	-0.00273048	-0.0110478	0.00510042	-0.0129061	-0.0274293	-0.0461409	0.00721181	0.00678985	-0.166101	-0.00621302	0.00904585	0.0321646	0.00611928	-0.00211787	-0.00424007	0.00955677	-0.00944841	-0.000388109	-0.00969983	3.56873e-05	0	-0.000667246	-0.0166997
x20MCx2848	0.000234557	0.00353038	-0.00903318	-0.00113997	0.189894	-0.00234631	-0.000605928	-8.01792e-05	3.1739e-05	0.000411904	0.00089013	0.000701194	-0.00324379	0.00812048	0.0219257	0.00581142	0.00982619	-0.00423305	-0.0016251	0.00818238	0.00564802	0.00338604	-0.038151	0.0086473	0.0223095	-0.0118375	-0.0051372	0.00358838	0.00960752	0.00619984	-0.0131895	-0.04029	0.00405572	-0.0019243	0.0379514	0.000751584	-0.00364816	0.00439536	0.00900434	0.000206866	-0.00130409	0.00723515	0.00642606	-0.00102329	0.00366498	-0.00011703	0	0.000888857	-0.0339403
x20MCx3418	0.00118598	0.00742108	0.00599165	0.00109419	-0.242979	0.00322519	-0.00791204	-0.00129239	-0.002259	-0.0142445	0.000925559	9.72925e-05	-0.00395148	0.00714449	-0.081948	0.00930857	0.00720602	-0.000639149	0.00637289	0.00697033	0.000653782	-0.0174109	-0.0350816	0.0114979	-0.166801	-0.0116484	-0.00463212	0.00670781	0.00402611	-0.0253334	-0.0231542	0.0539304	0.00712943	0.00194243	-0.165825	-0.00954951	-0.0185197	0.030368	0.00335644	-0.000355329	0.0016196	0.00326288	-0.0183389	0.0147666	0.00300824	-0.000377697	-2.47924e-05	-0.00232444	-0.0253507
x20MCx1257	6.38303e-05	0.00399655	-0.0376603	0.0035772	-0.278884	0.000654561	-0.000412011	0.000884279	-0.00224254	0.00148049	-0.010102	0.00105283	-0.000561351	0.00785212	-0.00356181	-0.0144964	0.00689898	0.00152449	0.0205095	0.00264555	0.00305619	-0.0295286	-0.0413118	0.0119326	0.028102	-0.0114003	-0.00228691	0.0178091	0.00568873	-0.00724871	0.0255788	-0.0497174	0.00356126	0.0101807	0.0634992	-0.00895002	-0.014967	-0.0164287	0.00918508	-0.00257787	-0.00370276	-0.0351044	-0.00383095	-0.00888467	NA	NA	NA	NA	NA
x20MCx2904	0.00402668	0.00213843	0.000987947	0.00254501	-0.156473	0.00220867	-0.000167982	-5.03879e-05	-0.000213383	-0.059487	0.00110428	-0.000364227	0.00354429	0.00986463	-0.0602255	-0.106662	0.0080206	0.00450019	-0.000781733	0.00960379	0.00387429	-0.00336561	0.0562075	0.0108812	0.0401385	-0.0124098	0.00408647	0.0110762	0.00525177	-0.0016522	-0.0302099	-0.0510848	0.00466489	0.00480872	-0.00109461	-0.00882703	0.0130098	-0.0255747	0.00598012	-0.00135245	-0.00156349	0.00702576	-0.00816679	-0.00574251	-0.00248994	0	0.000125119	0.00124734	-0.0269545
x20MCx2591	0.00226295	-0.0453486	0.0114689	0.00286478	-0.245128	0.00425001	-0.00458016	-5.41673e-05	-0.0035836	-0.0264985	0.00162341	-0.00062225	0.00827133	0.0134618	0.0213099	0.00584703	0.00953171	0.000493048	0.00488645	0.00505075	0.00571467	0.00596751	0.0493954	0.00685086	0.032732	-0.0122792	-0.00196004	0.012835	0.00939686	-0.00263252	-0.0321585	-0.0414905	0.0170826	0.00597357	-0.142644	-0.000314338	-0.00985108	0.0458025	0.00767781	0.000176604	-0.000823823	-0.031318	-0.000554765	-0.00877572	-0.00188601	-0.000377533	-3.63659e-05	0.00110329	-0.0243827
x20MCx2635	-0.000441685	-0.0438664	-0.00732806	6.31401e-05	0.0640184	-0.00131633	0.0113915	-0.000108259	-0.00625567	-0.0951168	0.000383579	0.000304909	0.00267417	0.0157802	-0.106174	0.00740143	0.00710699	0.00191645	-0.00320554	0.0073987	0.000994397	-0.00109388	0.0583702	0.00728933	0.0312379	-0.0102079	-0.0119643	0.00703065	0.00516445	0.00622158	-0.0280389	-0.0464851	0.00313926	0.00312948	-0.199025	0.00323362	-0.0208718	-0.0089958	0.00141194	0.000439278	0.00263307	0.00820519	0.00871118	-0.000644649	5.9155e-05	-0.00020769	0	-0.00196949	-0.00822648
x20MCx2716	0.00137096	0.00571779	-0.0103874	0.000579644	0.139312	-0.00430545	-0.033197	-0.000377055	-0.00374246	-0.01239	0.000156641	0.000152513	-0.00379836	-0.01341	0.0275812	0.00558896	0.00585465	-0.00637419	0.00379119	-0.00537413	0.00654469	0.00303932	0.0273492	0.0009385	0.0305981	-0.0133123	0.00757666	0.00653229	0.00937267	-0.00175205	-0.106849	-0.0351894	0.0207581	0.0024402	-0.09966	0.00193645	-0.0202345	-0.0153969	0.00671538	0.000376351	-0.00242604	-0.0529519	-0.0388589	0.00188378	0.00368313	0.00032436	0.000163473	0.000768909	0.00721769
x20MCx1571	-0.00195894	0.008089	-0.0246588	0.00463122	-0.245282	-0.00192105	-0.0206722	0.00024911	-0.000887743	-0.0335622	0.00396993	-0.000324987	0.00679146	0.000760884	-0.0113392	0.0089589	0.00375748	-0.000277084	-0.00817979	-0.0110753	0.00487503	-0.00877955	-0.0168954	-0.0363404	0.0410461	-0.0116601	-0.00442537	-0.000706131	0.00765674	-0.0111638	-0.023099	-0.0387136	0.00394046	0.0129729	0.0800335	-0.00655309	-0.00275038	0.00942994	0.00878346	0.00049578	0.00272991	-0.0303501	0.00807422	-0.00685986	-0.00365944	-0.000712593	0.000238144	-0.000632849	-0.0390916
x20MCx2161	-0.0018013	0.00579848	-0.0517219	-0.000554585	-0.356374	0.00161554	0.000869071	-0.000700829	-0.0044331	-0.000603176	-0.00322523	0.000708246	-0.0407721	0.00948187	-0.00694859	0.00801111	-0.103794	0.000484572	-0.0108815	-0.0227558	0.000804298	-0.00639407	-0.0156974	0.0147925	-0.0112364	-0.0118762	-0.00165688	0.0182343	-0.00560732	-0.00658652	-0.0204955	-0.0458039	-0.0017225	0.00702955	-0.140519	-0.00607531	0.0127618	-0.0200624	0.00461291	-0.000526205	-0.00312694	0.00447474	-0.000154209	0.0101832	-0.0102781	-0.000493022	-2.48903e-05	7.95854e-05	-0.0230546
x20MCx2338	-0.00181993	0.0102536	-0.0177379	0.00249083	0.0108228	5.05066e-05	-0.0136662	0.000356871	0.000345083	-0.0125284	0.00170148	-0.000520093	0.00281055	-0.0227491	0.022336	0.00654486	0.00346254	0.00478088	0.00148268	-0.0185663	0.00057171	0.00115267	0.0549764	0.00765633	0.0286171	-0.0124727	0.00558211	-0.00959189	0.0075853	-0.00355466	-0.0196801	-0.0433012	0.00348994	-0.00283009	0.037294	-0.00953487	0.0144213	0.00480096	0.00732825	0.000155463	-0.00117429	0.00436786	0.00405666	-0.00405588	-0.00394713	0	0	0.00106969	0.00727196
x20MCx3176	-0.00505109	0.0183104	-0.007355	-5.72283e-05	0.246591	-0.00316789	-0.0554543	0.000197603	-0.00374046	0.00216775	0.00130741	0.00621678	0.00176946	0.0153999	0.0209767	0.00953745	0.00820772	-0.00837165	0.00274041	0.00531712	-0.00123699	-0.0345376	-0.0530647	0.00960351	-0.258872	-0.0121986	0.0175607	0.00163483	0.0180015	0.00956077	-0.00305132	-0.036397	0.0016288	0.000397315	0.0428486	-0.00765099	-0.00904513	-0.0145319	0.00210977	-0.00159409	0.00172583	0.00477371	0.00286919	-0.000426454	-0.001531	0.000265646	-7.47233e-05	-0.00104767	-0.0361608
x20MCx2959	0.00378453	0.00866681	0.00850641	0.00183542	-0.257533	0.00485163	-0.0254417	6.67734e-06	-0.00332222	-0.129185	0.00309011	-0.000126148	0.00584175	0.0146655	-0.0096018	0.00532165	0.00957854	-6.77906e-05	0.0104501	0.00622396	-4.40301e-05	-0.00812948	0.0332649	-0.0325035	0.0277556	-0.00988982	0.00414647	-0.00804306	0.00851642	0.0104452	-0.00133347	-0.033666	0.0049798	-0.00418139	-0.163249	0.0023448	0.0184658	0.00182545	-0.00131312	0.000130481	0.00256955	-0.0413803	-0.0063607	-0.00708922	-0.00170004	0	0	-0.000912952	-0.0225718
x20MCx2310	0.00330633	-0.0358521	0.00142319	0.00114772	0.0853875	-0.00273336	-0.00420239	-0.000846285	-0.00212603	0.0367976	0.00155777	0.000432584	0.0038254	0.00976831	0.0204014	0.00521213	0.00872938	-0.00135395	-0.000861449	0.00608255	-0.0137909	-0.00122562	-0.0131802	0.00625729	0.0320258	-0.0130346	0.0050134	0.00851014	0.00684521	0.00938561	-0.0130697	-0.0392761	-0.000292527	0.00162998	0.0370026	0.00294085	0.015112	-0.0161512	-0.0264798	0.00188038	0.00338267	0.00776257	0.00612618	0.000568117	-0.00234319	-2.80192e-05	-6.14651e-05	-0.000808259	-0.0286269
x20MCx1435	-0.00289305	0.00384914	0.00124062	0.00201684	0.0118779	-0.00310597	-0.0100758	-0.00190533	-0.0284246	-0.0488341	0.000700914	0.000342603	0.000575983	0.0140829	-0.108301	0.00792247	0.00397375	-0.00196006	-0.00249631	-0.020053	-0.000933062	-0.00891737	0.04856	0.00559451	0.0298998	-0.00993519	-0.00461441	-0.0112894	0.0182219	-0.0170481	-0.019882	-0.040527	-0.00492828	0.00422903	-0.111538	-0.00887146	0.00462722	0.00837242	0.00886347	-0.00477832	-0.0024462	-0.0724094	-0.0323196	0.00356839	-0.00135351	0	3.91519e-05	0.000730525	-0.00639899
x20MCx3331	0.000736626	0.00111969	-0.0214481	-0.00189152	-0.12169	-0.00231992	0.00264828	0.000284776	-0.00484594	0.00485034	0.000782976	-0.00043945	-0.00236517	0.00988988	-0.0543295	0.00842834	0.00474903	0.00350177	-0.00331042	-0.0238744	-0.0140298	0.002414	0.0526628	0.00369206	0.0306135	-0.0112388	-0.00328522	-0.00564564	0.00334393	-0.00748109	-0.030671	-0.0234732	-0.00153884	-0.00135467	-0.151063	-0.0085077	-0.00823372	-0.0255033	0.00892445	0.000449288	0.00251932	0.00694101	0.00745864	-0.00526908	-0.0151542	-0.000206149	-5.00836e-05	-0.00132202	0.00946185
x20MCx1614	0.00591073	0.00828907	-0.00240239	0.00198641	0.0921966	-0.00260056	0.00741551	0.000389209	-0.00204762	0.00922583	0.000480059	0.000852648	-0.00614448	0.00814214	0.0229245	0.0084943	0.0105174	-0.00157332	-0.000440471	0.00788229	-0.00926267	-0.0138743	-0.0511682	-0.0179207	0.00337422	-0.0134623	-0.0044748	0.00963426	0.00861438	-0.00678426	-0.0861232	-0.0360697	0.00394321	0.00391695	0.0359064	-0.00767074	-0.00904199	0.00951354	0.00798373	-5.36486e-05	-0.00422703	-0.0794522	-0.0349664	-0.00328961	0.00522275	0.000132467	-1.31603e-05	0.000531672	-0.0463728
x20MCx2031	0.0031775	0.0193603	0.00955168	0.00645105	-0.213823	0.00294045	-0.0260966	-0.000826396	-0.00175788	-0.00231898	-0.000304862	0.000257147	0.00226343	0.00544482	0.0283439	-0.0548513	-0.0127182	-0.00314468	-0.00453959	-0.0107434	0.00188408	-0.014142	-0.0493878	0.012647	-0.0110653	-0.0116025	0.0066974	0.0204039	0.00468476	3.32078e-05	-0.0137782	-0.0419604	-0.00877564	0.0100636	0.0690356	-0.00531889	-0.00788398	-0.013366	0.0115451	0.00234	0.0108262	-0.0235837	-0.0119229	0.0244463	-0.00264419	0	0.000308851	-0.00109818	-0.0420269
x20MCx2244	-0.00600009	-0.0667587	0.000696741	0.000433797	0.0669238	-0.00292578	0.00519904	-0.00131874	-0.0130885	-0.00457105	-0.0202919	0.00147228	0.000561996	0.0170985	-0.100954	0.00520073	0.00496751	-0.00108957	-0.000593578	-0.00683618	0.000789109	0.000238071	-0.0540018	0.00846132	0.028835	-0.0102782	-0.00681986	-0.00510277	0.0118625	0.0135846	-0.00916674	-0.00151757	-0.00308257	-0.00223304	-0.160129	0.00168567	0.0133013	0.017013	0.00338327	0.000369691	0.00393896	0.00744054	0.00599265	-0.000800767	-0.0100769	0.000195668	0	0.00109875	-0.0162315
x20MCx1879	0.00311874	0.00666256	0.000844351	0.00078061	0.146601	-0.0020865	-0.0260536	9.84236e-05	-0.00124236	0.029681	-0.000359915	-0.000234665	-0.00471298	0.0129999	0.0267058	0.00568841	0.009862	-0.00486806	-0.00193466	0.00857172	0.00618253	0.00192343	-0.0304662	0.00710469	0.0206712	-0.00334044	0.00266695	0.0108404	0.00565273	0.00944205	-0.0106517	-0.0146707	0.00416245	-0.0020498	-0.0656664	0.00364043	0.00625861	0.000455071	0.00679782	0.000461394	0.00158739	0.00701088	0.00612978	-0.000383597	-0.00265786	-0.000151094	-2.48903e-05	-0.000901087	0.00969233
x20MCx3374	-0.00300263	0.0109257	0.00795018	0.00262823	-0.288604	0.00246954	-0.0100731	-0.00197231	-0.004384	-0.0728341	0.00243108	0.00141256	0.00785884	-0.0324744	-0.0625197	-0.029504	0.00827755	-4.04069e-05	0.0106168	0.00913047	0.00642858	0.0107111	-0.0337723	0.0150393	-0.0133035	-0.00520423	-0.00277149	0.0109537	0.00195636	-0.00708396	-0.0263346	-0.0491543	0.00953388	0.00206793	-0.152661	0.000946533	-0.00216116	-0.0249012	0.00319724	0.000822397	-0.00294333	0.00467101	-0.000384311	-0.00952848	0.00540097	-0.000409168	0	-0.000406887	-0.00195864
x20MCx3036	-0.00024845	0.00202548	-0.0105337	-0.00200614	-0.302612	0.0024061	-0.0216913	-0.00105771	-0.00600485	0.00813111	0.00259733	0.000410214	0.00688913	0.0169366	-0.0539031	0.00742533	0.00847138	0.00201771	0.00237944	0.00540984	-0.00718569	-0.000801316	-0.0196466	0.00703716	0.014673	-0.0120384	0.00515662	-0.00998458	0.00784435	-0.00976609	-0.0250102	-0.0181812	-0.0138575	0.00564683	-0.158879	-0.00701015	0.00160134	-0.0162504	0.0024793	-0.000679426	-0.00671523	0.00426512	0.00215993	-0.00954731	-0.0124888	-0.000115489	0	-0.000899011	-0.0264676
x20MCx1920	-0.00287687	0.00353815	0.00854449	0.00242875	-0.0858675	-0.00638286	0.00898172	0.00259224	-0.00216044	0.00946507	0.00238889	-0.000206231	0.00515911	0.0170845	-0.0467721	0.00571588	0.0111403	0.00355335	0.00158206	0.0099335	-0.0058571	-0.000529457	-0.0481726	-0.0303776	0.0322051	-0.0102698	-0.00480423	0.00792013	0.00479456	-0.00660478	-0.0310471	-0.0483603	0.000786563	0.00525776	-0.164105	-0.00530081	-0.0102007	0.0393544	0.00795041	0.0018123	0.0024261	0.00680944	-0.00403176	-0.00297166	-0.00857327	-2.81835e-05	0	0.00103346	0.00815245
x20MCx3177	-0.00452401	0.00593013	0.00395358	0.00391839	-0.102047	-0.00526254	0.0124694	0.00120839	-0.00512261	-0.0186792	-0.00414228	-0.000395879	-0.00173836	0.011271	-0.0740688	0.00426982	0.00555205	-0.00176401	-0.000474893	-0.0124674	-0.000385379	-0.00020574	0.0463698	-0.0204405	0.0326429	-0.00824411	-0.00661807	0.00983424	0.0191439	0.0106548	-0.0107619	-0.0492395	-0.000224619	0.00472336	-0.152959	-0.000188004	-0.0105825	0.00842411	-0.0395752	0.00286641	-0.00160053	0.00408677	0.00500546	-0.00453013	0.00379796	-0.000303687	-3.80506e-05	-0.000646824	0.00695594
x20MCx2508	0.000512647	0.0129091	0.00782149	-0.0013644	0.0618127	-0.000622018	-0.00406053	-0.000204372	-0.00290088	0.0113608	0.00248296	0.000367827	0.00201285	0.0115933	0.0281213	-0.00579318	0.00972401	0.00242652	-0.00283713	0.0096026	-0.00864333	-0.00127289	-0.0475051	0.00711132	0.00884125	-0.0102726	-0.00112903	0.00738903	0.00644878	-0.0214161	-0.00884179	0.139458	0.000343793	0.00124457	-0.0776311	0.00115931	0.0156888	0.0222863	0.00370381	0.000649929	0.00290948	0.0065315	0.00487808	-0.000788079	0.00400176	0.00016951	-4.79979e-05	0.000979254	-0.0313885
x20MCx1729	-0.00888421	0.0177561	-0.000150593	-0.00128339	0.0151535	-0.00480403	-0.0160272	-0.000370182	0.00244813	-0.0110205	0.00144255	0.000189294	0.00272616	-0.0117687	-0.00612019	0.0113621	0.00207077	-0.0149582	-0.00157454	-0.0174358	0.00459006	0.00129023	-0.0544455	0.012706	-0.269418	-0.014739	0.0232884	0.0103891	0.022346	-0.0041334	-0.0180953	-0.0205196	0.00184761	0.00265437	0.0586266	0.00246864	-0.0039057	-0.0239889	0.00951178	0.000638123	0.00234358	0.00475415	0.00406895	-0.00209796	-0.00343386	0.000288076	-2.48903e-05	0.000247675	-0.0248692
x20MCx3373	-0.00212947	0.00676583	0.0152535	-0.00168837	-0.348145	-0.00481227	-0.0258408	0.000899789	-0.0159917	-0.000620497	0.000631065	0.000670408	0.00439227	0.0107058	0.0214898	0.00633829	0.00429645	0.00247633	-0.014574	-0.019886	-0.00235845	-0.00185461	0.0495753	-0.0205903	0.0293056	-0.0100149	-0.0100091	-0.00665533	0.00370472	-0.00720552	-0.0502153	-0.0181268	-0.0223143	0.00291081	-0.123778	-0.00761899	0.000498095	0.000717579	-0.0375679	3.33182e-05	-0.00158074	0.000595042	-0.00676392	-0.0137164	-0.010634	0.000174925	-9.7831e-05	-0.00130053	-0.0285236
x20MCx2412	-7.17585e-05	0.00836873	-0.00247549	0.00131312	0.130304	0.00375695	-0.0324915	0.00160439	0.000588307	0.0444363	0.00117182	-0.000506375	-0.00176398	0.0125806	0.0288729	0.00136956	0.00440542	-0.00426581	0.000909508	-0.00796137	-0.00294591	0.00252802	0.0483205	-0.0186071	0.0277582	-0.0123999	0.00716676	0.0108662	0.0266244	0.00248925	-0.0228333	-0.0195961	0.00439355	0.00301124	-0.0867801	0.00291402	-0.00465437	0.0221212	-0.0111635	0.000600533	-0.00777483	0.00615685	-0.0339814	-0.00322147	-0.00348585	0.000156966	-3.83537e-05	0.000754897	-0.0208763
x20MCx2972	-0.00347391	0.0137841	0.0159694	0.00393206	-0.20027	0.000497564	-0.0346597	0.00086521	-0.00308452	0.00700508	0.00325985	-0.000259207	0.00567819	0.00537283	0.018676	0.00820452	0.00293283	-0.000392182	0.0049233	-0.0120367	0.00274465	-0.0163143	-0.0408523	-0.0388995	0.0318471	-0.0109629	-0.00837381	-0.0106653	0.0204438	-0.00814494	-0.0272234	-0.0315354	0.00383972	0.00564558	0.0502201	-0.0111121	0.0149972	0.0333317	0.00886652	0.000139672	0.0030055	-0.0375141	-0.0275281	0.044857	-0.009988	-0.000181897	-4.98331e-05	-0.000957314	-0.0234323
x20MCx1932	0.00358468	0.00416083	0.00124809	-0.00303363	0.261326	0.0024731	-0.0533865	2.80593e-06	-0.00388788	0.0318717	-0.00564608	0.000589232	-0.0095286	-0.00692876	0.0303794	-0.00480403	0.00548139	0.00327732	-0.00196691	-0.00874735	0.00688896	0.00346478	-0.033586	-0.0296335	0.0238229	-0.0112192	-0.00482247	-0.00324287	0.0221387	0.00838114	-0.0103165	-0.0261454	0.0109593	0.000415524	-0.114417	1.03147e-05	0.00414006	0.0195223	0.00241567	0.000346536	0.00267853	0.00713246	0.00724971	-0.00144243	0.00423236	0.000190131	0	0.000393082	-0.0594466
x20MCx2791	-0.000301944	0.00311801	0.00281507	-0.00174109	0.0738053	-0.00222756	-0.0144995	0.00035336	-0.00219589	-0.00291621	0.00120335	-0.000683614	0.00284421	0.0108399	0.0315752	-0.0507454	0.00955505	-0.00391089	-0.00203076	0.00833311	0.00269285	0.000672396	0.0244569	0.00648128	0.0258239	-0.0105671	0.00589254	0.0138342	0.00821143	0.00804531	-0.0134388	0.0642759	-0.000131467	-0.000223145	-0.125546	-0.0079484	0.00593162	-0.0152858	0.00938252	0.000493424	0.00185169	0.00595056	0.00710772	-0.00213147	-0.00847	0	0	-0.000572159	0.00831785
x20MCx1770	0.0022332	0.0048147	0.000540795	0.000976125	0.0690543	-0.00273688	0.00428555	-1.63456e-05	0.000201184	-0.0172092	0.00210102	-0.000334457	0.00284758	0.0075052	0.0162902	0.0063678	0.00556711	0.00577017	-0.002236	0.00490647	-0.00124572	-0.000957747	-0.0175933	0.00685976	0.0360897	-0.0124623	0.00529262	0.0136173	-0.0270283	0.00469802	0.0123593	-0.0380407	0.00200867	0.00124401	0.050098	0.00162198	-0.0128814	-0.00952918	0.00888878	0.000826594	0.00163854	0.00641322	0.00347702	-0.00316986	0.00212414	3.62838e-05	-3.63659e-05	0.000799638	0.00514122
x20MCx1804	-0.0146477	0.0101544	0.00413702	0.00114469	-0.149374	0.00068744	-0.00846578	0.000233499	-0.00248429	-0.00771947	-0.00438983	-0.000249938	-0.00337891	0.0156509	0.0192619	0.00637919	0.00363023	-0.00259156	-0.00713287	-0.0108048	-0.00228041	-0.00217299	0.0403942	-0.0120535	0.0294602	-0.0133431	0.00341285	0.01109	0.0151292	-0.00571112	-0.0357171	-0.0383104	-0.00533677	0.00453457	-0.144107	-0.00940538	0.0125735	0.00915186	0.00818434	0.000914869	-0.00328774	0.00627455	0.00292619	0.00501941	-0.00303905	-0.000349514	-6.29934e-05	0.000503635	-0.0326134
x20MCx2533	-0.000126803	0.00608034	-0.0335562	0.00348794	-0.33537	0.00408974	0.00446765	6.77308e-05	-0.0035508	0.0381498	0.00323742	-0.00112337	0.00512361	0.0109681	0.0178886	0.00664142	0.00911775	0.00337557	-0.0140888	0.00999822	0.00498149	0.00233586	-0.045802	0.00756855	0.0106024	-0.0115403	-0.00229403	0.0136351	0.0117744	-0.00227554	-0.0295351	-0.0520536	-0.0183842	0.00299726	-0.132996	0.0043128	-0.00633146	-0.0160197	-0.0164915	0.00325968	0.000137652	0.00476226	0.00820015	-0.00759786	-0.000842321	0.00024437	0	-0.000773733	-0.0238738
x20MCx1382	0.00224867	0.00494801	0.00240777	-1.01944e-05	-0.151265	-0.00261886	0.00658454	-0.000187372	-0.00274211	-0.0637752	0.00286304	-0.00189636	0.0064632	0.010545	-0.00730437	0.00939497	0.00927679	0.00364159	-0.00177652	0.00772863	-0.0243633	0.0032466	-0.0215273	0.0103925	0.035815	-0.0106508	-0.00286089	0.00697206	0.00585684	-0.00554514	-0.0257439	-0.0271111	-0.00104882	0.00566918	-0.00525645	-0.00779077	-0.0215134	-0.0165406	0.00742616	-0.00100815	-0.000549246	0.00602782	-0.0062489	-0.005312	-0.00105231	-9.37186e-05	-1.31603e-05	-0.000365834	-0.00231039
x20MCx2362	-0.0210986	0.00818143	0.00801167	0.00276058	-0.289476	0.00572936	-0.0130621	-0.000751896	-0.00422206	0.0216296	0.000195871	-0.0021589	0.00418707	0.0163189	0.00447345	0.00567381	-0.0701448	0.000354342	-0.0121391	-0.0351712	-0.000495019	-0.00739837	-0.0149898	0.00428685	0.0270817	-0.012194	-0.000789391	0.0126939	0.0334989	-0.00505897	-0.0353158	-0.0351624	0.00575404	0.00403919	-0.120731	-0.00724874	-0.0064817	0.0341429	0.0041495	-0.000260117	-0.00332396	0.000822075	-0.0316016	0.00639164	-0.0110349	3.62838e-05	-2.48903e-05	0.000621793	-0.0209982
x20MCx1470	-0.00132949	0.0102822	0.0105925	0.00775384	-0.220031	-0.00148231	0.00356537	0.0027191	-0.00164594	0.0104744	0.00479351	-0.000363179	0.00358498	0.0174528	-0.0101453	0.00751998	-0.0327525	-0.000552146	0.0176008	-0.0460473	-0.00452445	-0.00954665	0.0577214	-0.0202083	0.0293994	-0.00933829	0.00119063	0.0181132	0.0174006	0.0199563	-0.0135967	-0.0439384	0.00990513	0.0100628	-0.122179	0.00286549	0.0173253	0.0144557	0.00752776	-0.000694393	-0.00221585	0.00656702	0.0103473	-0.00929123	-0.00123182	-8.55591e-05	-6.29934e-05	-0.00077187	-0.0168557
x20MCx2815	0.00391655	-0.0244152	-0.00563882	0.000168212	0.0902883	-0.00214903	-0.0234003	-0.000588003	-0.00193539	-0.030527	0.00117566	-0.000495395	0.00304894	-0.00548768	-0.00768009	0.00677139	0.00965983	0.000325033	0.00427708	0.00771026	-0.00825634	-0.0122714	-0.0170813	0.00795479	0.0369779	-0.0123822	0.0062697	0.0124039	0.0109402	0.0126417	-0.00442007	-0.0258261	-0.00118268	0.00261852	0.031129	-0.00943896	0.0182892	-0.00709901	0.00993139	0.000894944	-0.000786362	0.00655513	0.00620556	-0.000991039	-0.0103664	0	0	-0.0012432	-0.0050246
x20MCx2893	-0.000556095	0.00611726	-0.015515	0.00125772	-0.120571	-0.00447274	-0.0365252	-0.000875234	-0.00220364	-0.0400794	0.00188804	0.0023062	0.00462034	0.00485485	-0.00634843	0.0122195	0.00237351	0.00227358	-0.00535346	-0.0191904	-0.00524974	-0.0137162	-0.0381928	0.0121181	-0.205835	-0.0127996	0.00454013	-0.0119649	0.00873166	-0.0100655	-0.0273316	-0.0499491	0.00376011	0.0054339	0.0612036	0.000590472	0.00969004	-0.00138462	0.00443982	-0.00070266	-0.00125978	0.00593336	-0.00565899	-0.00668382	-0.010014	0.000308701	0	0.000851722	-0.022438
x20MCx3122	-0.00169248	0.00647949	-0.00711025	0.000386286	0.0539179	-0.00430149	-0.0185244	-5.56542e-05	-0.0026123	-0.0187553	0.00157781	-0.000280529	0.0013731	0.00690186	-0.0517104	0.00796052	0.00768943	0.00407324	0.00404	0.00581957	0.000415938	-0.0175295	-0.0348051	0.0168308	0.000588823	-0.0119195	0.00536939	0.0182671	0.0114392	0.00766042	-0.0157718	-0.0268863	-4.23718e-05	0.00366119	0.0573773	-0.0146746	0.0153183	-0.00725843	0.00993505	-0.00156426	0.00197595	0.00638196	0.00647529	-0.000726983	-0.0106583	0.000308697	-4.98331e-05	0.000872929	-0.0500957
x20MCx1126	-0.00293295	-0.033575	0.0113683	-0.00429958	-0.256668	-0.0023243	-0.0158642	0.000207856	-0.00315759	0.0314171	-0.000293766	0.000177606	0.00061585	0.0125905	0.0187016	0.00648037	-0.101972	-0.00188778	-0.00860315	-0.0330137	-0.00343966	-0.00717315	-0.0149119	0.00565415	0.0269128	-0.00924429	-0.00367801	0.014888	-0.00554271	-0.0133904	-0.0270079	0.0772171	-0.00053719	0.00304663	-0.0884568	-0.00492993	0.0213041	0.00732967	0.00754179	0.00146182	-0.00415306	-0.00184736	-0.0132015	-0.0061801	-0.00960632	3.83824e-05	-4.95262e-05	0.000538187	-0.0149184
x20MCx2547	0.00163441	-0.0479126	0.00169299	0.00154833	0.0402571	-0.00250368	-0.0226693	1.83158e-05	-0.00532745	0.00627164	0.00141886	-0.000999005	0.00130757	0.0111763	-0.0095035	0.00528658	0.00805107	0.00134784	-0.00232369	-0.00955474	-0.0243273	-0.00154344	-0.011982	0.00125821	0.0346004	-0.0122251	-0.000376462	0.00958093	0.00731669	-0.0128423	-0.00791878	-0.0398804	0.00663105	0.00278528	-0.0808931	-0.00916513	-0.0064461	-0.0172656	0.00979317	-0.000606063	-0.00388029	-0.0514052	-0.00879815	0.00526517	0.00457685	0	-6.14651e-05	0.000509345	0.00867981
x20MCx1325	0.00395215	0.00620372	0.00449074	0.000426237	-0.134195	0.000605183	-0.0109112	-0.000757661	0.0138588	0.0504497	0.00162418	0.000212936	0.00535029	0.00842405	0.0171728	0.00690525	0.00354131	-0.00483083	0.0101313	0.00271103	0.00502771	0.00171238	-0.0205025	-0.0350992	0.0298995	-0.0110818	0.00557214	-0.00887346	0.00650665	-0.012782	-0.0213357	-0.0514305	0.00352682	-0.00913187	0.00313506	-0.0131012	-0.0066706	-0.0169365	0.00656877	0.00162947	0.000495477	0.00686401	-0.0152638	-0.00452156	-0.000941213	1.79554e-05	3.83543e-05	0.00099696	-0.00257574
x20MCx2175	-0.000381454	0.00696505	-0.00084854	0.00142017	0.0612187	-0.0028047	0.000973923	-0.00119537	-0.00327051	0.00304597	0.000848676	0.00123826	0.00160195	0.0148589	0.0171553	0.00872149	0.00229307	-0.000720606	-0.00023315	-0.013496	0.00458659	0.000980011	-0.0206582	0.0106867	-0.221477	-0.0123411	0.00662636	0.00862658	0.016915	0.00686267	0.0114304	-0.0496261	0.0021112	0.00234452	0.0387702	0.00222738	0.0113428	0.0136719	0.00609401	-0.00531275	0.00266534	0.00481121	0.00380731	-0.00183948	0.00430079	0.000284198	0	-0.000549549	-0.00403184
x20MCx2524	-0.00113217	0.00481801	0.00291393	0.00182363	-0.145603	-0.00666368	0.00401892	0.00297618	-0.0191624	0.0116543	-0.00179452	0.0018954	-0.000728986	0.00729621	0.0136594	0.00858947	0.00781922	0.00692629	-0.0046105	0.00511661	-0.0241612	6.20814e-05	-0.0220858	-0.0205206	0.0365172	-0.00882738	-0.00591529	0.0133082	0.00778732	0.01011	-0.0321235	-0.043229	-0.00148629	0.00557345	0.0366881	0.00274619	-0.00534303	-0.0169456	-0.00090137	-4.95822e-06	-0.00221171	0.00492656	0.00473387	0.00377007	0.00486199	0.000341862	-2.47924e-05	-0.00105527	-0.0505309
x20MCx3039	0.00254128	-0.0475048	-0.0437399	-0.00182633	-0.263093	0.00116056	-0.0203656	-0.000662901	-0.00219573	0.00510489	0.00497057	0.00122277	0.00267029	0.00850549	0.0159742	0.00515922	-0.0416908	0.00181057	0.00834992	-0.0690801	-0.0111095	0.00181623	-0.00897804	0.00837621	0.029677	-0.0112306	0.00603609	-0.00630978	0.0225215	-0.00352265	-0.0279101	-0.0452173	-0.0142833	0.00711719	0.0769791	0.00115455	-0.0054906	-0.0116523	0.0103252	-0.000388575	0.00133042	0.00368709	-0.00633961	0.0437386	-0.00315137	-2.80192e-05	-3.63659e-05	-0.000929756	-0.0547327
x20MCx2978	-0.00153582	0.011543	0.010819	-0.00578506	-0.290472	0.00228961	-0.00106363	-0.000344714	-0.000631486	-0.00426956	0.00279651	0.000281851	0.00768364	0.0138221	0.0176566	0.00536515	0.0103185	-0.00156168	-0.0103053	0.00756598	-0.0296277	-0.000984343	0.0435106	-0.00143024	0.029146	-0.0125543	0.00610865	-0.00676424	0.00578548	0.0120017	-0.0298351	-0.03011	-0.00220059	0.00303239	-0.126626	0.00242454	-0.0195694	-0.0143497	0.00569698	0.000568874	-0.000145917	-0.0269946	-0.00624229	0.0184102	-0.0110691	-0.000742634	-1.16321e-05	-0.000678646	-0.0156189
x20MCx3102	0.00502129	-0.0383616	-0.0141658	-0.00118791	0.0909904	-0.00224085	-0.0433249	-0.000453857	0.000390541	0.0236695	0.00145884	-0.000405239	0.00228503	0.00563298	-0.0645001	0.00358607	0.00674847	-0.0135873	-0.00109675	0.00693635	0.00133308	-0.00624354	0.0461922	0.00298587	0.0222418	-0.00955456	0.00508785	-0.00772648	0.0065012	-0.0156578	-0.0100078	0.133738	0.00388484	0.00315328	0.0548924	0.00412454	-0.00979756	0.0221604	0.00941568	0.00180821	-0.00554136	0.00901478	-0.0132872	-0.00225835	-0.00243316	0	-4.95262e-05	-0.000499882	-0.0198838
x20MCx1482	-0.0101398	0.0027668	0.00874507	0.00551557	-0.269576	0.000424996	-0.0114672	-0.000264773	-0.00289725	0.00556455	0.00136486	-0.000730391	-0.000718915	-0.0116897	0.0177323	-0.0113308	-0.0659824	-0.000959093	0.00832757	-0.0163247	-0.0020662	-0.00923246	0.0541344	-0.0246734	0.0349639	-0.0104517	-0.00685085	-0.0122575	0.000237854	-0.00136841	-0.0237461	-0.0090833	0.00422879	0.00788173	0.0379243	0.000407202	0.00498381	0.042812	0.00396217	-0.000453465	-0.00324098	-0.0500472	-0.00445395	-0.0125595	-0.0417547	-0.000124521	-6.12561e-05	0.000563494	-0.0234249
x20MCx3014	0.00277522	0.0146843	0.00250168	0.00186998	-0.129585	0.00211361	-0.0167071	-0.000432638	0.00209104	0.0253078	0.00141124	-0.00168657	0.00332749	0.00182659	0.017389	0.00853022	0.00337505	-0.00616698	-0.0038505	-0.0122173	-0.0248359	0.00127436	-0.0644221	-0.00347215	-0.0234004	-0.0136215	0.00414474	0.0157941	0.0184484	-0.00479244	-0.0128722	-0.0200403	0.00116874	0.00507208	0.0523085	-0.0175362	-0.00990624	0.0114319	0.00881307	-0.0023587	0.00349302	0.00462427	0.00387651	-0.00180383	-0.0023112	0	-9.99167e-05	-0.000941781	-0.00612268
x20MCx2687	-0.00723135	0.00537054	0.00937835	-0.00259926	-0.277837	-0.000782588	0.00770496	0.000122855	-0.00228175	-0.060723	-0.0108485	0.00230439	0.00190106	0.0114972	-0.00593628	0.00744571	0.00747065	0.00456849	-0.00624154	-0.00766785	-0.00654129	-0.00349634	0.0423601	-0.0176054	0.0314574	-0.0107435	-0.00145536	0.00983043	0.00690979	0.00528353	-0.0247966	-0.0297255	0.00496059	0.00846359	-0.147329	0.000643799	-0.0101109	0.0647024	0.00819443	0.00047702	0.0013934	0.0023588	-0.000195089	-0.00673414	-0.00489551	0	-7.50264e-05	0.000783566	-0.0156016
x20MCx1213	9.22854e-05	0.00406	-0.016149	-0.00556031	-0.123523	0.00179674	0.00473369	-0.000656702	-0.00114223	0.00475972	0.00212164	0.00109925	-0.00252564	0.0081337	0.0174188	0.00654628	0.00825666	0.0053175	-0.00318314	0.00659497	0.000718824	0.000620067	0.0489143	0.00806315	0.0291814	-0.0115232	-0.00681883	0.0161336	0.00702002	-0.00760375	-0.0389704	-0.0203676	0.00178526	0.00910459	0.0392115	-0.00700552	-0.0101372	-0.0155345	0.00776075	-0.000398078	0.00171926	-0.0496817	0.000548354	-0.00384525	-0.00964145	0.000155506	-2.47924e-05	0.000899237	0.00616435
x20MCx3151	0.00545008	0.00168958	0.00255171	0.0011458	0.105316	-0.00390341	-0.0426377	0.00133393	-0.0053584	-0.0156942	0.00161347	-0.000873034	0.0013581	0.00679794	-0.0596274	0.00574723	0.00381913	-0.00610919	0.000635485	-0.0140598	0.00207019	-0.0212651	-0.0175838	0.0103911	0.0191608	-0.0105939	-0.0103243	-0.00688834	0.00706255	-0.00533099	-0.0114879	0.0590694	0.00240261	-0.000243623	0.0544176	0.00371606	-0.00805114	-0.00490106	0.010033	0.00040513	0.00186897	0.00855703	0.00385798	-0.00129634	-0.00315881	-0.000769968	-6.29934e-05	0.000987223	-0.0211362
x20MCx2215	0.00200024	0.000255138	0.0083209	0.00127196	-0.34791	0.00448152	-0.035541	-0.00123299	-0.0010356	-0.0443603	0.00147117	-0.00262052	-5.52142e-05	0.00478172	-0.0104039	-0.0806725	0.000311616	0.000582897	0.0086451	-0.0157404	0.00134122	-0.00743847	-0.0171963	0.0110616	0.0346007	-0.0132138	0.00527552	-0.0121406	0.00450988	-0.0121392	-0.0248694	-0.00649595	0.00356542	-0.00571802	0.0655779	0.00251633	0.0188526	-0.0189756	0.00805099	-0.000143048	-0.0032226	0.00123712	0.00422733	-0.0115781	0.00500652	0.000308701	-4.98331e-05	0.000874152	-0.000558526
x20MCx2617	-0.00213051	0.0150961	0.00708401	-0.00483049	-0.256973	0.0023331	-0.0175704	-0.000553025	-0.0030678	-0.0194279	-0.0116393	0.00067821	-0.0371897	0.00782967	0.00351139	-0.0121262	0.00825561	-0.000765004	-0.0121288	0.00751298	-0.00199955	0.000170738	-0.0556447	0.0167606	-0.223679	-0.014132	-0.0138501	-0.00270111	0.00734371	-0.00441667	-0.0229579	-0.0446571	-0.0114727	-0.00478776	0.0425061	-0.0115471	0.0042998	-0.0122638	0.00402447	-0.000304588	0.000716695	0.00359953	0.00328185	-0.00837705	0.000467811	-0.000530807	-8.63554e-05	0.00122193	-0.0238542
x20MCx3262	-0.000438012	0.00594109	0.0114746	-0.00461344	-0.249847	0.00290986	-0.0123629	0.00283274	-0.00368091	-0.00348272	0.00275556	0.00125156	0.00724924	0.0106819	-0.00705691	0.00549921	0.00289597	0.000506677	0.00562893	-0.0135081	0.00342119	-0.000899685	0.0574995	-0.025677	0.0267309	-0.0093589	-0.0109059	-0.0135154	0.00991388	-0.0140435	-0.0289065	-0.0327911	-0.0126544	-0.0119676	0.0093231	-6.10024e-05	0.0124459	0.0378144	0.00788875	0.000161307	0.00186806	-0.045187	-0.0204417	0.0194169	0.00442933	0.000245816	-2.47924e-05	0.000510355	-0.0015973
x20MCx3089	-0.000176985	-0.0306707	0.0190769	0.00349275	-0.294558	-0.00368058	-0.00734144	-0.000373059	-0.00204206	0.0114403	-0.00582732	0.0010413	-0.0162917	0.00814987	0.0266232	0.00523975	0.00976966	0.00084659	0.0216014	0.0112713	0.00557896	0.0017616	0.059539	-0.0184442	0.0290902	-0.00478091	0.00285672	-0.00672469	0.00762887	-0.00214263	-0.0622571	-0.0372606	0.00541136	-0.00769656	-0.0903631	0.00418779	-0.00369081	-0.0033174	-0.000660751	-0.000413224	-0.0019978	0.00650905	0.00286819	-0.0081182	0.00770596	0	-4.98331e-05	-0.000382729	-0.0282085
x20MCx2322	0.00405271	0.00374961	-0.0193525	0.000890006	0.0646816	-0.00176501	-0.0234453	-0.000167354	-0.00565811	0.00325142	0.00178514	5.54588e-05	0.00180345	0.00638352	0.00218757	0.00573705	0.00665181	-0.0059907	-0.000442522	0.00820871	0.00299863	0.00157703	0.0497447	-0.0243487	0.0128872	-0.00941815	0.00334833	-0.00792549	0.00726694	0.014688	-0.000302923	0.118246	-0.000816304	-0.0016336	0.0509707	0.00154714	0.00233093	0.0222291	0.00728815	0.000878603	-0.00596466	0.00723166	0.00514494	-0.00279978	-0.00212031	1.79554e-05	0.00019567	0.000726335	-0.0473073
x20MCx1224	-0.00103853	0.00912634	-0.0133779	0.0088462	0.157641	-0.00208104	0.0061986	-0.000123566	-0.0023608	0.01027	0.00197422	0.00110417	0.00198139	0.0124828	0.0303645	0.00551672	0.00696517	-0.00154499	-0.0024501	-0.0118867	0.00417626	-0.00010794	0.0403556	-0.0165037	0.0302871	-0.00885086	-0.00710296	-0.00870594	0.00886326	-0.00324066	-0.00271943	-0.00916847	0.000469718	-0.00174802	-0.1141	0.00238239	-0.0144182	0.028431	0.00968367	0.00031635	-0.0028696	0.00612252	-0.00702055	-0.0029724	0.00578463	0.000252375	-4.98331e-05	0.000678555	0.00742389
x20MCx3201	-0.00884487	0.0149873	0.00607309	0.00204029	-0.313893	0.00264379	-0.0361515	-0.00175679	-0.00155541	-0.0944001	0.0012299	0.00166586	0.000189808	0.00947894	-0.0310795	-0.0117424	0.00898239	-0.00120814	-0.0119632	0.00842704	-0.00130557	-0.0184678	-0.0338922	0.0146672	-0.0297854	-0.0130163	0.00476993	0.0167713	0.00437031	-0.000900915	-0.026861	-0.0154027	-0.0114357	-0.00182393	0.0646255	-0.0129704	-0.00514956	0.00119262	0.00516385	-9.62149e-05	-0.00674866	0.0048938	0.00499175	-0.0124121	-0.0107827	3.83824e-05	-1.31603e-05	-0.000840217	-0.0225795
x20MCx3294	-0.000830393	0.00347557	-0.00745353	0.00291312	0.0523951	-0.00256804	-0.0030554	-0.00039692	-0.00319254	0.00346527	0.00155201	-8.59413e-05	-0.0038648	0.0137715	0.0274035	0.00536141	0.00545878	0.00338214	0.000221034	0.00412408	0.00276093	-0.00688563	-0.0157896	-0.00258337	0.0263799	-0.0100202	0.000649375	-0.00863492	0.00829193	-0.00753861	-0.0126519	0.132897	-0.000495403	0.000326708	-0.121425	-0.00336244	-0.00610098	0.00806524	-0.0115058	0.00146445	-0.00513282	0.00845179	-0.00804942	-0.00267128	-0.0105839	-5.73756e-05	0	0.000805774	-0.0510894
x20MCx2094	0.0107366	0.0037069	0.00706863	0.00421074	-0.262164	-0.00194644	0.00528872	0.00058783	-0.00220186	-0.00622907	0.00175878	-0.000100633	0.00332614	0.0181964	0.00210124	0.00839888	0.00676989	0.00594376	0.00886934	-0.00817413	-0.00747681	0.00102032	0.0622034	-0.00396762	0.0285768	-0.0100503	0.00650027	0.0175039	0.00614417	-0.0127518	-0.045179	-0.0313971	-0.00573473	0.00856063	-0.123362	-0.00378141	-0.00343845	0.0131576	0.00678021	0.00133289	-0.00245092	0.00152952	-0.0163749	-0.00827494	-0.00560579	0.000247915	0	0.00126574	-0.0287998
x20MCx3139	0.00233705	0.00924043	0.0040911	0.00321906	0.114914	-0.00198156	-0.00696812	0.00074788	-0.00376933	0.00390967	0.00138205	0.0013732	0.000678171	0.0168682	0.0323982	0.00458779	0.00367179	-0.00205319	-0.00158853	-0.0137685	0.00428919	-0.0184171	0.0423363	-0.0214427	0.0299476	-0.0126344	0.00611615	-0.00759141	0.0218584	-0.0115489	-0.00451356	-0.0386675	0.00731348	0.00127985	-0.132315	0.00262019	-0.00264285	-0.021303	0.00925277	-0.00115001	-0.00412585	0.00404311	-0.0411594	-0.00321545	0.00474524	-0.000172865	-6.14651e-05	0.00123176	-0.00044507
x20MCx1815	-0.00205094	0.00265245	-0.011858	0.00274083	-0.302408	-0.00952464	0.00255987	-0.00142816	-0.00427069	-0.0126952	0.00184666	0.000358615	0.00404467	0.0158272	-0.0237685	0.00696845	0.0110358	0.00188635	0.00387447	0.0111896	0.00446648	0.000530411	0.0530028	-0.0285011	0.0266455	-0.0116503	-0.0019192	0.0092598	0.00426888	0.00825667	-0.0380816	-0.0500811	-0.00407988	0.00129137	-0.174943	-0.00189877	0.00893972	-0.0248026	0.0013768	0.00105691	-0.00029473	0.00075119	-0.00494381	-0.0101593	0.00482246	0.000347079	-1.31603e-05	0.000632371	0.00655657
x20MCx1858	0.000529894	-0.016774	0.0017504	0.000987988	0.0537109	-0.0029784	-0.00820353	0.000236127	-0.00191628	-0.00232872	0.00123766	0.00213259	0.00147317	0.00503478	0.0185836	0.00666485	0.00834571	-0.00435968	0.00359832	0.00865341	-0.000290634	0.000654524	-0.00293938	-0.000503837	0.0412378	-0.010405	-0.000847156	0.0144653	0.00804682	0.00244172	0.00962498	-0.0184725	-0.000164653	0.0033537	0.0550533	0.00289626	-0.0102522	-0.00683017	0.00928623	0.000174118	-0.00479336	0.00760122	-0.00206755	0.0018429	-0.00188689	0	0	-0.000594672	-0.0158267
x20MCx2210	-0.00170015	0.00757208	0.00119161	-0.00309093	-0.0699946	-0.00270008	-0.0361099	-0.00056033	-0.00188929	0.00431917	0.00219549	0.000606675	0.00637367	0.0115194	-0.0566974	-0.0532294	0.00448395	0.00155111	-0.0042837	-0.00983737	0.00164578	-0.0169367	-0.0591115	0.0148773	-0.137228	-0.00948349	0.00777339	-0.00250709	0.0114528	0.0113483	0.0110262	-0.0405916	0.00347393	0.00491937	0.0534238	-0.00895157	-0.00173188	-0.00227433	0.0115441	-0.00025519	-0.00236917	-0.0315869	0.00690927	0.00674612	0.00203362	0.000323671	-3.63659e-05	-0.00083377	-0.00306895
x20MCx2882	-0.00111295	0.0031034	0.0154689	0.0014493	-0.260425	-0.00236875	-0.0193725	-6.53776e-05	-0.00400209	0.0227906	-0.00549508	0.00229807	0.00155485	0.0110646	0.0266627	0.00717054	0.0068235	0.00116397	0.0108011	-0.00602662	0.0012816	-0.00695797	0.0560021	0.00538269	0.0293821	-0.00932852	-0.00486986	-0.00819583	0.00823282	-0.0102587	-0.0296141	-0.0146021	-0.00716282	-0.00511282	-0.104101	0.00192643	-0.014228	-0.0175241	-0.0101807	-0.000910846	0.000192646	0.00349957	-0.0146718	-0.00827649	-0.00109387	0.000132333	-2.48903e-05	-0.00125469	-0.038526
x20MCx1168	0.0060348	-0.0659316	0.00869483	0.00206533	-0.272654	0.00292026	-0.0445013	0.000746867	-0.00182217	0.0192909	0.00104941	-0.00425534	-0.00124009	0.00659333	0.0127751	-0.0126624	-0.000849312	-0.00157513	-0.0127444	0.00276611	-0.000894661	-0.0117332	-0.0209383	-0.0044263	0.0148156	-0.0103629	-0.0091176	-0.0109341	0.00509142	-0.0115083	-0.0215765	0.0752752	0.00429905	-0.00374006	0.0201432	-0.0148603	-0.00914754	0.0119731	0.0105995	7.54627e-05	-0.00390088	0.00128096	0.00411332	0.0329739	0.000235935	-0.000558722	-6.15592e-05	0.00112297	-0.0626715
x20MCx1557	-0.000106862	0.00274529	-0.00871355	-0.00110268	-0.0105811	-0.0126804	-0.00593499	-0.00127108	-0.00496702	0.00220766	-1.12607e-06	-0.000714513	9.35864e-05	0.00922258	0.028593	0.00424286	0.00975361	-0.00173533	0.00169093	-0.0124922	-0.0137101	-0.0126058	-0.0165853	0.00609492	0.0170173	0.0239386	-0.00442014	0.00768763	0.0083398	-0.0153272	-0.0233374	-0.0203261	0.00794255	0.00205882	-0.126072	0.000108148	-0.0131382	-0.00177205	-0.599133	0.00234427	-0.00344169	0.00361457	-0.00937906	-0.00402439	NA	NA	NA	NA	NA
x20MCx2832	-0.000239386	0.0112513	0.00476613	-0.00126421	-0.0973027	-0.00288238	-0.0210611	0.000152376	-0.00230247	-0.00248673	0.00194484	0.00126767	-0.00316598	0.00309143	-0.0773824	0.00427484	0.011243	0.0018227	-0.00232868	0.0104518	0.00218851	0.00245833	0.0429877	-2.17079e-05	0.027928	-0.0121511	-0.00145559	-0.00859049	0.0059381	-0.0172181	-0.031719	0.00483243	0.00119034	-0.00283296	-0.128228	-0.00648649	0.00156031	0.0289963	0.00937348	0.000101629	-0.00264471	-0.0150777	-0.00642249	-0.00694037	-0.00321138	0.000236715	-6.14651e-05	0.000993336	-0.0253898
x20MCx2653	-0.00614228	0.0102687	0.00387892	0.00465648	0.28442	0.00193377	-0.0352165	0.000764266	-0.00327429	0.0539139	-0.00149864	0.00492367	-0.00773448	0.00772267	0.0307221	0.00451208	0.00623806	-0.0058395	0.0014004	-0.00715377	0.00379035	-0.0168562	0.0408204	-0.0166969	0.0299929	-0.0107987	-0.00691968	-0.00908383	0.0288107	-0.000346452	-0.0064305	0.0142013	0.0034249	0.00251534	-0.0897767	0.00159449	0.0171153	0.0230464	0.00930845	0.00114296	-0.00044105	0.00834465	0.0106424	-0.00261817	-0.00246903	0	-6.14651e-05	-0.000800645	-0.00589994
x20MCx2795	-0.000809963	0.0109472	0.00751324	-0.00499624	-0.258893	0.00207945	-0.0194544	-0.00131929	0.00302251	0.00220776	0.00103382	0.000616466	0.0044634	0.00414775	0.0196967	0.00914664	-0.0565286	-0.000474518	-0.00556358	-0.0179761	0.0041554	0.00227726	-0.0351893	0.00757635	0.0254382	-0.0124637	0.00733291	-0.0113254	0.0330921	-0.000835916	-0.0266023	-0.0420682	0.00531793	-0.00841589	0.056981	-0.00978797	0.0169109	-0.00266467	-0.0103017	8.14033e-05	-0.00173312	-0.0379543	-0.000291161	-0.0134483	-0.00215919	0	0	0.00131184	-0.0390093
x30MCx3209	0.00576048	-0.0431803	0.00207643	-0.000374331	0.124114	-0.00254766	0.0113791	-0.00054114	-0.00176089	0.024688	0.0016999	-7.97889e-05	0.00179071	0.00749822	0.00140125	0.00583874	0.00851354	-0.00876197	-0.00158223	0.00683267	0.0065155	0.000420335	0.0556846	0.0101348	0.0342454	-0.0118179	0.000266163	0.0079943	0.0059431	0.000448259	0.006274	-0.023625	-0.000271915	0.00219	0.0475709	0.00369342	-0.00359344	0.0237889	0.00968109	0.00026985	0.00471021	0.00738546	0.00608951	0.000149749	0.00634777	0.000188667	0	0.000906862	0.00638202
x30MCx2900	0.00291722	-0.0120689	-0.00540355	-0.00196283	0.0062469	0.00107609	0.0100344	-0.0197996	-0.00510727	0.00523786	0.00185293	-0.000251417	0.00339077	0.00616496	0.0160495	0.00675424	0.00826701	0.00189545	0.00174335	0.00837191	-0.00113555	0.000964747	-0.00152385	0.00934285	0.0334808	-0.0109614	0.0034205	-0.00632385	0.00760111	-0.00287313	0.0229858	-0.0439082	-0.00935636	0.00403962	0.0593246	0.0039203	-0.0120237	-0.016532	0.0112374	-0.000888462	0.00245763	0.00657262	0.00673168	-0.00117993	-0.00830517	0.000153408	3.83543e-05	0.000792817	0.00847191
x10MCx1806	-0.00153212	0.0127638	0.0059402	-0.000681366	0.139483	0.0010841	-0.0372207	9.53291e-05	-0.0026582	-0.00936376	-0.0026406	0.00374935	0.000709426	-0.00388572	0.00399348	-0.00625371	0.00784661	-0.00473422	0.000574512	0.00538675	0.000808541	-0.00490027	-0.0327484	0.00892674	0.0201606	-0.00898064	-0.00510064	-0.0101449	0.0050191	-0.00781987	-0.00232211	-0.0403718	-0.00911499	-0.001896	0.0515364	-0.0173125	-0.00791153	-0.00688332	0.00380149	-0.000459187	-0.00194511	0.00723603	0.00482445	-0.00329254	-0.036722	-0.000624349	-2.48903e-05	-0.000882588	-0.0210612
x10MCx2668	0.00325274	0.00288189	0.00841804	-0.00435978	-0.131809	-0.00366927	-0.0121384	0.000426239	0.0041433	-0.0497893	0.00181244	0.0014767	0.00445666	-0.00500583	-0.0771114	0.00910516	-0.00138114	0.000263718	-0.00345793	-0.0133828	-0.00182584	0.00373184	-0.0428238	0.00891249	0.0297843	0.114182	0.00928526	-0.00891123	0.00416196	0.00702984	0.0292108	-0.00403728	-0.00127823	-0.00349484	0.0623392	0.00336701	-0.00300245	0.00618456	0.000813565	0.00107255	0.00179937	0.00570714	0.00581057	-0.00382831	-0.00221009	-0.000349514	-3.63659e-05	0.00061589	-0.0310915
x10MCx3235	-0.00185878	0.00148372	0.00977023	0.00587287	-0.309377	-0.00158453	0.00480749	-0.000250899	-0.00137819	0.0501722	0.00241418	-0.00124905	0.00446692	0.00813312	0.0170703	0.00767173	0.00224533	0.00187485	-0.00815038	-0.0142918	-0.0117219	0.00243947	0.0501298	-0.0291968	0.0326392	-0.0108832	-0.000894525	-0.0122846	0.0120253	0.0077164	-0.0270456	-0.0196975	-0.0103376	-0.00631422	0.0476758	-0.01219	0.0149226	0.0372279	0.00900994	-0.0129062	-0.00147631	0.00435998	0.00629617	-0.0101241	0.00443417	0.000267333	0	-0.00129137	-0.0160019
x10MCx2406	0.00462699	-0.0745208	0.0087598	-0.0020586	-0.238922	0.00131892	-0.0122479	0.000985477	-0.00193078	0.00117945	0.00269283	0.00167356	0.00654962	0.00725157	-0.00619149	0.00853627	0.00842741	0.000656685	0.00949382	0.00541117	0.00133335	0.000155386	-0.0561682	0.0123144	0.00621367	-0.012004	-0.00596182	-0.0122729	0.00677925	-0.0100795	0.0213536	-0.0520897	-0.01105	-0.00823806	0.0640787	-0.0107468	-0.0109826	-0.0317341	0.00735464	-0.00042501	0.00121161	-0.0317056	-0.0312612	-0.00517	-0.0016314	-0.000124521	7.68637e-05	-0.0013401	-0.0240463
x10MCx3286	-0.000845444	0.00632827	0.00950442	-0.000644892	-0.0166705	-0.0026837	-0.0410903	-0.000325338	0.00104808	-0.020103	0.0013312	0.00120457	0.00260002	0.00320589	0.0208015	0.0118374	0.00410839	-0.00477368	0.00209784	-0.0163038	-0.000556202	-0.0126443	-0.0433751	0.0117773	-0.143292	-0.0115983	-0.00694885	0.00329153	0.018277	0.00558641	0.0172293	-0.0378288	-0.00173695	0.00167019	0.0461138	-0.0100529	-0.00625866	-0.0117193	0.00850983	0.00137071	0.00104219	-0.0497398	0.00439427	-0.00137734	0.00487453	0.000134852	0	-0.00133166	-0.028671
x10MCx2384	-0.00108598	0.00457224	0.00650034	-0.00184077	-0.260746	-0.0106642	0.0135385	0.00257675	-0.00123057	-0.0648745	-0.00205507	0.000614964	-0.000199584	0.00797687	-0.0177512	0.00878594	0.0081014	0.00460576	-0.0116761	0.00947123	-0.00237857	0.00430794	0.0694954	-0.035156	0.0325673	-0.0118103	-0.00472533	-0.00925725	0.00628376	0.01286	0.027672	-0.0275608	-0.00208371	0.00294549	0.0369776	-0.00849418	0.0133209	0.0278126	0.00757997	-0.00040458	-6.43498e-05	-0.0320407	-0.00277766	-0.0086046	-0.00270945	-0.000238669	0.000164271	-0.000696034	-0.0266272
x10MCx1985	-0.000605486	0.00702376	0.0112298	0.000349414	-0.212704	0.00359322	0.00074677	4.69821e-05	-0.000834095	0.0141264	0.0023374	0.000917917	0.00500042	0.00673792	0.0192611	-0.00290485	0.00819697	0.00591984	-0.00562925	0.00843791	0.00253862	0.00300104	0.0452818	0.00895084	0.0391503	-0.00926739	-0.00422706	-0.011362	0.00621315	-0.00967861	-0.0109854	-0.0385138	-0.00846474	-0.00434553	0.0748794	0.00742511	-0.00219262	-0.00792546	0.00767238	0.00287129	8.71565e-05	0.0028749	0.00522224	-0.00561188	0.000945544	0.000345877	-1.31603e-05	0.000830863	-0.0119788
x10MCx2637	0.00377142	0.0138457	0.00543771	-0.000763572	-0.203309	0.00207658	0.0013158	-0.000151583	-0.00292481	-0.0528017	0.000759427	0.00126187	0.000360191	0.0102103	0.0189453	-0.0302506	0.00805981	-0.0019621	0.00734749	0.00717593	-0.000796841	-0.0199635	-0.0420125	0.0106488	-0.206675	-0.010395	-0.0206805	-0.0142889	0.00742372	-0.0109262	0.0255367	-0.00645583	-0.00134006	0.00136037	0.069988	0.00690119	-0.0169517	0.00932648	-0.0139109	0.000527834	-0.000763201	0.00308008	0.00546834	-0.00428751	NA	NA	NA	NA	NA
x10MCx1310	-0.00225508	0.00409188	0.00271246	0.00218618	-0.0737292	-0.00159474	-0.0117529	-0.00161961	-0.00238308	-0.0558774	0.00200806	0.00205385	0.00657001	0.0174414	-0.0201601	-0.00227162	0.00603445	0.00326967	0.0150275	-0.004215	0.00568456	2.78687e-05	-0.0108961	0.00679769	-0.0368023	-0.0105201	0.00985958	-0.0074513	0.0088526	-0.0017114	0.0366466	-0.0523151	-0.0123719	-0.00689094	-0.102511	0.00563701	-0.00345375	-0.0129921	0.00930726	0.000487222	0.00256194	0.00561536	0.00937604	-0.00224539	-0.00265957	0.0004052	0	0.0011126	-0.0214157
x10MCx1737	2.07373e-05	0.000985049	0.00530719	0.00020439	0.0404796	-0.00332961	-0.0145458	-0.000259024	-0.00362568	-0.0536916	0.00152206	-0.000588509	-0.00272888	0.0108718	-0.00518733	0.00633121	0.00879852	-0.00358401	0.00167086	0.00660148	0.0021709	0.00333901	-0.0255789	0.00791989	0.03145	-0.0125605	-0.00728015	0.0105595	0.00620944	-0.0155688	-0.0152101	-0.0372202	-0.011022	0.00155071	-0.00374734	0.000433259	-0.00511893	0.00982234	0.00987951	-0.000429548	-0.00244329	0.00736889	0.00613629	0.00374929	0.00433985	-0.000502887	-8.63554e-05	0.000812442	-0.00426061
x10MCx2178	-0.00181252	0.00319155	0.00177205	0.000419126	0.0762159	-0.00217913	-0.0124958	-0.000323169	-0.000330252	-0.00269637	-0.0146742	-0.00046613	-0.000832775	-0.00857455	-0.000627377	0.00737213	0.00791241	-0.00168167	0.00159169	0.00262618	0.0039693	5.37372e-05	0.0502383	0.0061986	0.0330139	-0.0122353	0.00187963	-0.00697364	0.00889973	-0.00397282	0.0127042	-0.0411159	-0.00742688	-0.00229498	0.0582334	0.00384856	0.0128605	-0.0115851	0.0074034	0.000240396	-0.00406171	0.00736136	0.00519245	0.000733875	-0.00367359	-8.38538e-05	0.000157316	-0.001045	-0.0262042
x10MCx3008	0.00126923	0.00677092	0.00148529	-0.00205922	0.0220198	0.000999303	-0.0280704	-0.000167896	0.00524315	0.0013265	0.00167716	-0.000890487	0.00291953	0.00757091	0.00183835	0.00754753	0.00829927	-0.000202346	-0.00185454	0.00816845	0.00402047	-0.0031379	-0.0384043	0.00202174	0.0301437	-0.0125573	0.0052642	-0.00765521	0.00460114	0.00517761	0.0185682	-0.0384243	5.15225e-06	-0.00564305	0.0532266	0.00310126	-0.0104044	-0.00812669	0.0104638	-2.11929e-05	-0.00357466	-0.0819289	0.00327799	-0.000942399	0.00219261	0.000135448	0	-0.00104459	-0.00686382
x10MCx2152	-0.00093875	0.00913386	0.00243375	0.00174653	0.0371223	-0.00294531	-0.00235948	0.000873816	-0.0030872	-0.00633516	0.00194578	0.000194639	0.00276031	0.00123139	0.0374471	-0.0507254	0.00635736	0.00811807	0.000843591	-0.0103751	0.000983868	-0.00500435	-0.0370031	0.00817752	-0.209866	-0.0105172	-0.00887786	-0.0092546	0.019993	0.00881256	-0.00135049	-0.0460387	-0.0035179	0.00423587	0.0601724	-0.00778417	0.0231071	-0.0119825	0.00791988	0.00191875	0.00272926	0.00785132	0.00544373	-0.000492844	0.00560068	0.000321231	0	-0.000652571	0.00665057
x10MCx2066	0.00279512	0.00778185	0.00213108	-0.000889469	0.138102	-0.00265354	0.00537961	-1.20073e-05	-0.00335573	0.00099963	-0.0129484	-0.000130274	-0.0272009	0.00729434	0.0240417	0.00495024	0.00341831	-0.00644918	0.00088106	0.00571467	0.00384844	-0.0339953	0.0503753	-0.0242713	0.0345183	-0.0129986	-0.00741859	-0.00893275	0.00865195	0.0114431	-0.00548735	-0.0229604	0.00224786	-0.00267097	0.0476145	0.00267034	-0.0135596	-0.015261	0.00737994	-0.0035283	0.000748955	0.00682365	0.0038162	-0.00220831	-0.0118106	0.000344984	3.83543e-05	-0.00120369	-0.0326164
x10MCx1343	-0.000326109	0.0051	0.0266408	-0.00320289	-0.281713	0.000354394	-0.0201822	-0.00167869	0.00471237	-0.0142593	0.0031428	-0.000378176	0.00170559	-0.000427313	0.0161513	0.00829629	0.0082831	-0.00240032	0.0063711	0.00696315	-0.00435362	0.00441723	-0.0346269	0.00915837	0.0258675	0.0899385	0.00842212	0.012737	0.00875503	-0.00886345	-0.0216048	-0.0275561	-0.0116151	0.00443871	0.0684797	-0.011549	-0.0130747	-0.0182795	0.00825516	0.00112225	-0.000652887	8.93919e-05	0.00460735	-0.000925288	0.00510979	0.000195444	0	0.000980071	-0.0279845
x10MCx1472	-0.00101488	0.000792267	0.00137686	-0.000918767	0.000283102	-0.00553167	-0.011915	9.2399e-06	0.00159983	0.0250493	0.000229795	0.000495151	-0.00153129	0.0089896	0.0205555	0.00627838	-0.0463142	0.00212497	-0.00337945	-0.0906644	-0.00360668	-0.0231815	0.0227958	-0.0300532	0.0310684	-0.0108288	0.00422046	-0.00846062	0.0352513	-0.0103149	-0.0191933	-0.0415551	-0.0133197	-0.00302838	0.0550944	0.00415082	-0.00129212	0.0200161	0.00266476	0.00116538	-0.00595723	-0.0777405	-0.0370322	0.0113976	-0.0102898	9.91646e-05	0	-0.00136616	-0.0209518
x10MCx1944	0.00208553	0.00720276	0.0025143	0.000572073	0.0416273	-0.00365807	-0.024048	-0.00103613	-0.00128708	-0.055292	0.0011396	0.00188267	0.00289692	-0.000717729	-0.0154419	0.00913673	0.00778493	-0.000258364	0.000956748	0.0076616	0.00383778	-0.000638072	-0.0435353	0.0104175	0.00751143	-0.00585855	-0.00406557	0.012512	0.00433648	0.00630164	0.0110092	-0.0105971	-0.000369919	0.00157344	0.0653686	0.00432534	0.0118772	-0.0120661	0.00868155	-9.27785e-05	0.000710252	0.00527283	0.00487902	-0.0010681	-0.00392842	-0.00030565	-3.63659e-05	0.000577723	-0.00437775
x10MCx1680	-0.00283605	0.014849	0.00202337	0.00149191	0.0786155	-0.00164946	-0.0131375	0.000194581	-0.00235598	0.0311041	-0.00822971	0.00090487	-0.0224485	-0.0180743	0.0258645	0.00541032	0.000930123	0.000936207	-0.000873465	-0.00860512	0.00345804	-0.0230971	0.0546382	-0.0196835	0.0399051	-0.00896359	-0.00432392	0.0144241	0.00776993	-0.00125058	0.0142287	-0.018397	-0.00821937	-0.00311625	0.0639411	0.00291544	-0.00176893	0.00967786	-0.0184952	7.13928e-05	0.00405422	0.00900811	0.00172195	-0.00144988	NA	NA	NA	NA	NA
x10MCx1773	-0.000223832	-0.00153617	-0.0055734	-0.00030088	0.0811606	-0.00288896	-0.0209854	0.000427078	-0.003793	-0.0247563	0.00214802	-0.000460746	0.00274393	-0.00918099	-0.0957335	-0.133111	0.00788252	-0.0096455	0.00014553	0.00619836	0.000851552	-0.0147797	-0.0330473	-0.0362234	-0.0103663	-0.0133967	-0.00628674	-0.0101051	0.0065002	-0.0142771	0.0110324	-0.0460219	-0.00963589	-0.00533824	0.053948	0.00500876	0.0124545	-0.00879607	0.0105617	-0.000400641	0.00162133	0.00868468	0.00695166	-0.00169946	NA	NA	NA	NA	NA
x10MCx2417	-0.000212062	0.00412074	0.00468839	-0.00189177	-0.247441	-0.00617741	0.00170124	0.00424938	-0.000907345	0.0414931	-0.00355358	0.00130801	-0.000687669	0.00844339	0.0126496	0.00646496	0.00199885	-0.00267319	0.0059744	0.00629586	0.00296762	-0.00106822	0.0520526	-0.000360769	0.0345809	-0.0088251	-0.00438794	0.0146477	0.00675909	0.0111236	0.0328769	-0.00767881	0.00233823	0.00592215	0.0595717	0.00307991	-0.00606258	-0.0168366	0.00979276	0.000329358	-0.00241552	-0.0352276	0.00521375	-0.0049274	-0.00276012	3.62838e-05	3.83543e-05	-0.00151565	-0.0285617
x10MCx3022	-0.000887932	0.00304642	0.0171065	-0.000644095	-0.287293	0.00100674	-0.0231524	-0.00192448	0.0039194	-0.0498682	0.00169726	0.00102724	0.00245432	0.00886736	0.0236639	-0.0129618	0.00274541	-0.00292544	-0.00235685	-0.0176733	0.00505147	0.0073276	-0.0217886	-0.0226837	0.030848	-0.0124203	0.00454631	-0.00990519	0.0176589	-0.00560255	0.0264144	-0.0405511	0.00171615	-0.010735	0.065801	-0.0149344	0.0166523	-0.0160713	0.00965777	0.000270806	-0.00107983	0.0019086	0.00507711	-0.00572013	NA	NA	NA	NA	NA
x10MCx2360	0.00437722	0.0102423	0.0112567	-0.00229501	-0.285202	0.000716633	-0.0289244	-3.52695e-05	-0.00157017	-0.0543536	0.0010591	0.00059992	0.00601195	-0.00735988	-0.0012584	0.00936226	0.0092665	0.000251544	0.00865686	0.00634805	-0.00429796	-0.00143695	-0.0616056	0.0135265	-0.0151176	-0.00106709	-0.00636505	-0.00854168	0.00668824	-0.00729362	0.0188768	-0.0356871	-0.0123517	-0.00847638	0.00880929	0.00489713	-0.0189954	0.000885552	0.00685813	8.63454e-05	0.00221654	-0.00289895	-0.00285232	0.00050293	NA	NA	NA	NA	NA
x10MCx1784	-0.00105831	-0.000591424	0.0151659	-0.00391007	0.0436022	-0.00316472	-0.0164874	0.000584737	-0.00126387	-0.041612	0.000818803	0.000325332	0.00140075	0.00869497	-0.083811	0.00855499	0.00699975	-0.00227996	0.000440496	-0.0248514	0.00355341	-0.0244049	-0.0240106	0.00697511	0.0319032	0.103525	0.0022999	-0.00673659	0.00729156	-0.0130452	-0.00843039	-0.0192845	0.00438478	-0.00445658	0.0508548	0.00468127	-0.00220496	-0.0125927	0.0117901	0.000151376	0.000111117	0.00912118	0.00650991	-0.00309437	0.00522514	-0.00021824	0.000279489	-0.00129089	-0.0307995
x10MCx2340	-0.000645468	0.0170629	0.0125011	-0.0017503	-0.259991	0.00298803	-0.00837646	-0.00152843	0.000652019	0.0158108	-0.0001068	-0.000502731	0.00598335	-0.00834065	0.0211671	-0.0659997	0.00446401	-0.00228242	0.0158934	0.00383893	-0.00832105	-0.020746	0.0411345	-0.0309931	0.0442207	0.137335	0.0107852	0.01747	0.00647864	-0.0106304	0.0316117	0.00565924	8.56524e-05	0.00659061	0.0642074	-0.00501034	0.0155493	-0.0095128	0.00838922	0.000987818	0.000493124	0.00312337	0.00445288	-0.00381081	0.00429206	-0.000443232	-6.11582e-05	-0.00106567	-0.0201678
x10MCx2097	-0.000862187	0.00189121	0.00455553	-0.00344387	-0.0913981	-0.00502753	-0.0115483	-0.000129222	-0.000904056	-0.0145448	0.00203463	0.000672646	0.000706837	0.00785348	0.0240656	0.009371	0.00415041	-0.00155355	-0.00384462	-0.00797359	0.000271325	0.000607988	0.0608952	-0.016391	0.03532	-0.0116791	-0.00200583	-0.0100836	0.0177025	-0.0136391	0.0319243	-0.0399653	0.00257454	0.00581322	0.040799	0.00431486	0.0118253	0.0222707	0.00862318	4.46988e-05	-0.00513119	-0.04653	0.00144246	-0.0034958	-0.0088259	-0.000377697	-1.16321e-05	0.00106913	-0.0537912
x13MCx2005	-0.00106284	0.00271322	0.017163	0.00217096	0.116587	-0.00248688	-0.0408256	0.000759273	-0.0024003	0.00891293	0.00177741	0.00209948	0.000515968	0.00269287	0.0228409	0.00700825	0.00481859	-0.00631433	0.000178058	-0.00774149	-0.000334232	-0.0139481	-0.0353544	-0.0394052	0.00736163	0.0932492	-0.0107951	-0.00827889	0.0242391	-0.0102768	-0.0025999	-0.0139253	0.00226341	0.00176497	0.0387168	0.00516928	-0.0105171	0.00831451	0.00597862	0.000271103	-0.00759106	-0.0698211	-0.000146027	0.00208322	-0.00317349	-2.81835e-05	-1.31603e-05	-0.00193391	-0.0238998
x20MCx2615	0.00180382	0.0133861	-0.0634445	-0.00596508	-0.266704	0.000735204	0.00216359	-0.000279547	0.00284476	0.0346794	0.00229052	0.00126163	0.00452127	-0.00653565	0.0156062	-0.0221349	0.00650328	0.00789503	0.00454632	0.00931307	0.00125104	0.000555598	-0.0393547	0.00767657	0.00511665	-0.00814165	0.00371082	-0.00151138	0.00373427	-0.00516843	0.0257147	0.187507	-0.00745423	-0.0126184	0.0599059	-0.0142755	0.0138204	0.0297366	-0.0349844	0.000127275	-0.00206438	0.000880077	0.00541632	-0.00919595	NA	NA	NA	NA	NA
x20MCx2385	-0.00211487	0.0154085	-0.000479471	0.00246249	0.110124	-0.0018472	0.0101806	-0.000612798	-0.00485846	-0.0138025	0.000496486	5.18056e-05	0.00261097	0.0194928	-0.117796	0.0102263	0.0108435	0.00879559	0.0020103	0.00872278	0.00158371	-0.00108562	-0.0501061	0.00797136	-0.199659	-0.0105696	-0.00408143	-0.00399605	0.0223175	-0.00785514	-0.0142726	-0.0508634	-0.00139497	-0.00260382	-0.15347	-0.00960155	0.00748551	0.0163767	-0.000524656	-0.00327439	-0.00369715	0.00635873	-0.0172261	-0.000854092	NA	NA	NA	NA	NA
x20MCx2964	-0.000580378	0.00605624	-0.0120047	-0.00147972	0.0972457	-0.0021177	-0.00637061	0.000823161	-0.00100474	-0.0111442	0.00102943	0.000333985	0.00164186	0.0128389	-0.0681609	0.010925	0.00778012	0.00033228	-0.00167039	0.00719113	0.00285461	-0.012193	-0.0340503	0.0155104	-0.0603361	-0.010007	-0.00439968	-0.00958256	0.0146075	-0.00963723	-0.00917292	-0.00012199	-0.00663123	-0.00597119	0.0681902	-0.00435485	0.00114915	-0.0039718	0.0104589	0.000308761	-0.00299156	0.0105907	0.00185629	0.00178688	0.00595422	0.000107831	0	-0.000582969	-0.0400289
x20MCx2952	-0.00145223	0.0163124	-0.00977629	-0.00116841	-0.00349744	0.00153472	-0.000317122	-4.81205e-05	0.00519436	0.0402371	0.000523434	-0.00046748	0.000889425	-0.0508125	0.0213362	0.0077715	0.00856636	0.0106017	-0.00231204	0.00857218	0.00245033	-0.0142517	-0.0454792	0.00451327	-0.191232	-0.00953813	-0.00108425	-0.00351957	0.0177823	0.0137703	-0.010171	0.165733	-0.0133118	-0.00585137	-0.140583	-0.00937887	-0.0115152	-0.00638063	0.00552666	0.00110061	0.00281942	0.00270655	0.00691439	-0.00161876	-0.0101193	1.79554e-05	0	0.000713588	-0.0489314
x20MCx3033	-0.00202347	0.00597614	-0.0156706	-0.000502759	-0.253983	-0.00169107	-0.0325424	-0.000324706	0.0061822	0.00611263	-0.000469654	-0.000168703	0.00249514	0.00681036	-0.0520611	0.0102537	0.00452555	0.00316519	-0.00508721	-0.0100446	-0.000510501	-0.0130485	-0.0451706	-0.0270531	0.030226	-0.0130052	0.00827726	-0.00793464	0.00818506	-0.00514797	-0.0285463	-0.0436909	-0.00570457	-0.00544382	0.0499856	-0.00896468	0.0167144	-0.00910442	0.00361352	0.00407241	0.000653192	0.00639175	0.00649183	-0.00703975	NA	NA	NA	NA	NA
x20MCx1759	-0.00725172	0.0042523	0.00419483	0.000243688	0.108281	0.00641316	-0.0391105	-0.00247246	-0.00165913	-0.0365984	0.0022763	0.000967565	0.000375331	0.00406946	0.0246156	0.00462415	-0.059723	-0.00536371	0.000259988	-0.108263	0.00279811	-0.0183118	0.0409107	0.00657179	0.0264313	-0.0102137	-0.00700126	-0.0129249	0.0407915	-0.0121085	-0.010733	-0.0293977	0.00316664	-0.00541225	0.0630086	0.00468735	0.000857465	0.0174081	0.00748768	-0.000470353	-0.00449561	-0.0719792	-0.00690504	0.00685757	0.00501055	3.83824e-05	-0.000110991	0.000936915	-0.0602042
x20MCx1297	-0.00025736	0.00413825	-0.000138573	-0.000111364	0.295606	0.00691158	0.000809028	-0.000421658	0.009464	0.00218774	0.000460539	0.00407679	-0.00509337	0.00851364	0.0251067	-0.000801736	0.00713949	-0.00159539	0.00326014	0.00725654	0.00826016	-0.0240836	-0.0112209	0.011393	0.0259225	-0.00452183	0.00896967	-0.0143624	0.00677076	-0.013389	-0.0476806	-0.0225642	-0.00058281	0.000957248	0.0504038	0.00373876	-0.00497891	-0.0144051	0.00916375	0.000661873	-0.00289955	-0.0672733	-0.0184316	-0.00311637	-0.0103606	-0.000115489	0	-0.000949018	-0.0481989
x20MCx1534	-0.00205664	0.00369225	-0.00234814	-0.00349009	-0.0947332	0.00309604	-0.0165976	0.00181596	0.0214695	0.0657186	0.00022553	0.000341192	0.0024888	0.0145032	0.0169595	-0.00366691	-0.239958	0.00106935	-0.00146951	-0.0632287	0.00590798	0.00210865	0.0569912	-0.0195811	0.0347247	-0.0105683	0.00668239	-0.00797633	0.0419392	-0.00309745	-0.0177138	-0.0395028	-0.00616538	-0.00587975	-0.0551709	-0.00704674	-0.00727476	-0.0101378	0.00771934	2.21125e-05	0.00228541	0.00779264	-0.00122482	-0.00670064	-0.00077097	-0.000349514	0.00019567	-0.000661038	-0.0156315
x20MCx3056	-0.00085605	-0.0546324	0.00202445	0.00268182	0.0350541	0.00103216	-0.023578	-0.000125657	0.0122173	0.0457488	0.000961669	-0.000635485	0.00060674	0.012152	0.0258123	0.0049787	0.0056201	-0.00264439	0.00189055	-0.00769465	0.000144664	-0.00139758	0.0406589	-0.019332	0.030364	-0.0131088	0.00379537	-0.00786803	0.0187447	-0.0151131	-0.0160908	-0.00642492	-0.00617022	-0.00173809	-0.0742083	-0.0117126	-0.015386	-0.0155556	0.00914315	0.000665974	-0.00411561	0.00672639	-0.0299778	-0.00282104	-0.00197457	0	0	-0.00106056	-0.0552432
x20MCx2688	-0.0133511	-0.0511698	0.00167209	-0.00116361	0.0248651	-0.00273308	-0.0051316	0.00106729	-0.00195825	0.015244	0.00199321	0.00422355	0.0047728	0.0150142	-0.053521	0.00673839	0.0101526	0.00201463	0.00359975	0.0108902	0.00339187	-0.000810669	-0.0334462	0.00852458	0.0355547	-0.0104325	-0.00387532	-0.00575152	0.00977924	-0.001369	0.0160319	-0.0370843	0.00316922	-0.00162125	-0.126556	-0.00361863	-0.00394026	0.0381372	-0.00208382	0.000392455	0.00501516	0.00828007	-0.0034138	-0.000801665	-0.00684323	0.000423529	0.000308851	-0.000929952	-0.0171667
x20MCx1194	-0.0331011	0.0127526	0.000979795	-0.00252802	0.0532703	-0.00184825	-0.0267944	0.00046251	0.000526111	0.00518427	3.36699e-05	0.000255594	0.00133608	0.0106401	0.0213519	0.00797588	-0.0414914	-0.0102055	-0.00114778	-0.0126401	0.00511669	0.000781325	-0.0288823	0.00619534	-0.0882476	-0.00948444	0.0063206	-0.00863799	0.0108527	-0.00723312	-0.00366003	0.125265	0.00328767	0.00161506	0.0420932	0.00360405	-0.00215706	0.0343097	0.00795463	0.000610542	-0.00680501	0.00668779	-0.0259361	0.00805243	-0.00983112	-0.000177572	0.000238942	0.00164977	-0.0240275
x20MCx2994	0.000875681	0.0101432	0.00836274	0.00407043	-0.291412	0.00289383	-0.0175174	0.000166339	-0.00213464	0.0663465	0.00185393	0.00461561	0.000176563	0.00692709	0.0169893	0.00133088	-0.0550783	-0.00339453	-0.0076846	-0.0110285	0.00643913	-0.0137752	-0.0120051	0.0045653	0.0277597	-0.0109568	-0.00195211	-0.0126694	0.0211733	0.00890814	-0.0276163	-0.00704265	0.0290386	-0.00588669	-0.087959	-0.0105907	0.015023	-0.000288794	0.00669783	0.000804212	0.000529212	-0.00694494	0.00751225	-0.0104071	-0.00267177	0.000147993	0	-0.00063912	-0.0492297
x20MCx1376	-0.00137707	-0.0479047	-0.0117816	-0.00256954	-0.295624	0.00449612	0.0154713	0.000680052	-0.00641929	0.0044371	0.00178018	0.00170686	0.00614204	0.00699957	-0.00664109	0.00689356	-0.0247985	-0.000673697	-0.00455782	-0.00769651	0.00392741	-0.00276674	-0.0359465	0.00642402	0.0306739	-0.0100319	-0.00616001	-0.00212006	0.00617225	-0.0105265	-0.0226709	-0.00803941	0.036142	0.00658289	-0.0902677	-0.00536958	-0.00501197	0.00857897	0.00858396	0.000170478	-0.00384752	0.00629958	0.000790035	-0.00945227	-0.000717287	-0.000267344	-7.47233e-05	-0.000444805	-0.0487849
x20MCx1547	-0.00517621	-0.049022	-0.012111	-0.00310368	0.134763	-0.00267983	-0.0199055	0.00041396	0.00764658	0.0420987	0.00164888	-0.00172369	0.000904276	0.00856794	0.0330601	-0.0535229	0.00339882	-0.00161575	-0.00240616	0.004369	-0.000330256	-0.00965346	0.0440166	0.0106977	0.0339666	-0.012678	0.00642429	-0.00751966	0.00836242	-0.00999088	-0.0184368	-0.0450484	-0.00667605	-0.00274849	0.0394889	0.00409003	0.0152233	0.0107742	0.00942657	0.000316672	-0.00376431	0.00847224	0.00829994	-0.00379892	-0.00209743	-8.55591e-05	0	0.000624397	-0.0550097
x20MCx3200	-0.0013274	0.00279161	0.0111169	-0.00476608	-0.293514	0.00156385	-0.0338502	-0.000544048	-0.0001035	0.00396687	0.00118211	-0.00308102	0.00225699	-0.0131784	-0.0117504	0.00457151	-0.000633201	-0.00361466	0.00257541	-0.0181418	0.000714813	0.00188817	0.0491191	0.00598963	0.0273057	-0.0116838	0.00673939	-0.00964225	0.00682133	0.0115223	-0.0363453	-0.0514909	0.00436109	-0.00887284	0.0422929	0.00114362	-0.00950553	-0.00120108	0.00715164	-0.000133662	-0.00224626	-0.000151463	-0.00296993	0.0183416	-0.00219356	0.000108921	0	0.000697426	-0.054387
x20MCx3306	-0.00605163	0.00443368	0.00813036	-0.00204206	-0.251797	0.00515076	-0.014591	-8.49831e-05	-6.52098e-05	-0.00957507	0.00263144	0.00144591	0.0027189	0.00940806	-0.0187735	0.00709333	-0.0257392	0.00424762	0.00732365	-0.05392	0.0019527	-3.94341e-05	0.0315315	0.00829522	0.0331168	-0.0101268	-0.00326869	-0.0107743	0.0363316	-0.0110509	-0.0253462	-0.0227725	-0.00218114	-0.0019982	0.0780051	-0.00811008	-0.00265512	0.0482523	0.00564441	2.08417e-05	-3.88393e-06	0.00403357	-0.0181086	-0.0107153	-0.00143878	-0.000304204	-1.16321e-05	0.000515592	-0.0452043
x20MCx1599	0.00618403	-0.0665978	0.00729244	0.00173282	-0.279997	0.00224155	-0.0197769	-0.000662956	-0.00179564	0.0117432	0.000404499	0.00318711	0.000267103	0.015403	0.019712	0.00299591	0.0102367	-2.30681e-05	0.00601242	0.00663385	1.52727e-05	-0.0125508	-0.044365	-0.0254766	0.0319077	-0.0108379	-8.88875e-05	-0.00957778	0.00964806	-0.0131254	-0.0138147	-0.0467612	0.00982128	0.00578542	-0.10306	-0.00699412	-0.0147534	0.0136211	0.00697355	-0.000655194	0.00155424	0.00201007	0.00963845	-0.00902029	-0.00645699	-0.000152705	0	0.000573732	-0.0501675
x20MCx1921	0.000412749	0.00584388	0.00975079	0.000848968	-0.221033	0.0016812	-0.0340673	-0.00293487	0.00024456	-0.0461393	0.00227628	0.000914045	0.00688847	0.00992312	0.0182404	-0.100396	0.00225851	-0.008067	0.0060029	-0.0119006	0.0032959	0.00374943	-0.0244719	0.00910221	0.0313869	-0.0118993	0.00438881	-0.00841284	0.00476776	-0.00556768	-0.021934	-0.0426414	0.00402619	0.00558259	0.0335116	0.00352898	-0.003878	0.0359878	0.00857876	-0.00115662	0.00490978	-0.0422348	-0.00338353	0.0432521	0.00400929	7.85442e-05	0	-0.00126688	-0.0476158
x20MCx1577	-0.00123621	0.0047806	-0.0504201	0.00459298	-0.278524	0.00177751	-0.0193882	-0.000252544	-0.00198213	-0.0375642	-0.0121842	0.00321745	-0.00339299	0.00524711	-0.00927532	-0.0740803	0.0012963	-0.000817989	0.000285039	-0.0192207	-0.00222726	-0.0180289	0.0298894	0.0146478	0.0337833	-0.0127952	0.00471553	0.0207473	0.0155341	-0.0108199	-0.0339727	-0.0366909	0.0156567	0.00908542	0.0686866	-0.0057383	0.00582886	0.000177858	-0.00113775	0.00189043	0.00178238	-0.0412279	-0.0258268	0.0316061	0.0045823	3.83824e-05	-3.83537e-05	0.000891951	-0.0481572
x20MCx1489	0.00239107	0.00719997	0.00172609	0.000237424	0.0816987	-0.00248466	-0.0338153	-0.000331391	0.0039535	-0.0224548	0.000545805	0.000360764	-7.85025e-05	-0.0110981	-0.00261912	-0.0119962	0.0071412	-0.000748053	0.000420454	0.0074032	0.00217725	-0.0227316	-0.0412005	0.0140527	-0.0579394	-0.0146535	0.00471629	-0.0052577	0.0102347	-0.00642476	-0.00764029	-0.0307005	0.00370723	-0.00331128	0.0596968	0.00422624	-0.012694	0.00870104	0.00818194	-0.000756958	0.00129901	0.00602263	0.00397785	-0.00118777	-0.000260453	-0.000303687	-5.00836e-05	0.000687696	-0.0844842
x20MCx3409	-0.00114281	0.0121189	0.00787103	-0.000347831	0.0867221	-0.00276763	-0.0381687	0.000240793	-0.00122372	0.00150793	0.00186097	0.00312809	0.00308237	0.00635615	-0.00212206	0.00600635	0.00414342	-0.0020062	0.00146008	-0.00944694	0.00330765	-0.01245	-0.0172397	0.0114626	-0.00103034	-0.0128195	-0.00304902	0.0108908	0.0201945	-0.0120667	-0.0194547	-0.0400788	0.0124701	0.00337093	0.0475583	0.00442692	0.0128862	-0.0107579	0.00767338	0.000285288	-0.00808454	0.00730694	-0.00265244	0.00107988	-0.00247517	-8.7838e-05	0	-0.00123396	-0.0468692
x20MCx2784	0.000799269	0.00374323	-0.00673353	0.000518599	0.112283	-0.00280976	0.000409826	-4.45664e-05	-0.00301568	-0.00628613	-0.00172488	-0.000792387	0.00035309	0.0144255	-0.0743317	0.00637472	0.0103622	-0.00267425	-0.00235231	0.0088405	-0.021288	-0.00915811	-0.00872057	0.00620221	0.027931	-0.0101743	-0.00232654	0.00894266	0.010897	-0.000449546	-0.00652034	0.0695431	0.00471602	0.000773488	-0.114385	0.00382775	-0.013687	0.00816247	0.00912984	-0.000353763	-0.00300423	0.00616829	-0.016602	0.00101573	-0.00905056	-0.000181294	7.68637e-05	0.00124573	-0.0522155
x20MCx2366	8.0242e-05	0.00427324	0.0121494	0.00586342	-0.275332	0.00379129	-0.0233907	-0.00209676	0.0022394	0.00872775	-0.000349428	0.000362903	0.00142778	-0.00185544	0.0173413	-0.00659035	0.00436429	0.000624231	-0.00724166	-0.00757423	0.00357788	-0.00949673	-0.0314089	0.0111141	0.00379008	-0.0116901	0.00707912	0.0219932	0.00619142	-0.00402995	-0.0166513	-0.0403046	0.00636485	0.0111432	0.0427473	-0.00731507	0.012054	0.00820924	0.00725599	0.000115063	-0.00208409	0.00310604	0.00453011	-0.00775749	0.00741926	-0.00015311	-4.98331e-05	-0.00126871	-0.0424052
x20MCx3178	-0.00183939	0.01046	0.00227915	0.00175774	-0.252063	0.00147768	-0.00718834	0.00089383	-0.00276329	0.00845455	0.000865606	0.00019928	0.0016865	0.0147929	-0.0679393	-0.0947643	0.00643501	-0.0119574	0.01513	-0.0104365	-0.00360487	-0.00585257	-0.0416273	0.00921868	0.0353457	-0.0108513	-0.0032328	0.0108802	0.0206335	0.016141	0.034844	-0.0243611	0.000839213	0.00510726	-0.085551	-0.00791779	0.00450411	-0.0111148	0.00646467	0.00256975	-0.00366292	0.00238496	0.00713687	-0.00162468	-0.00788213	0.000387241	-3.63659e-05	0.000660232	-0.0497781
x20MCx1351	0.00146774	0.00518002	0.00108676	0.00190742	-0.125794	-0.00426387	-0.0308264	-0.00124324	-0.00528412	-0.0590024	-0.0189563	0.00224475	-0.0277144	0.0128607	0.0220271	-0.100683	0.00454313	-0.00319686	-0.0058892	-0.0154958	-0.00366619	-0.0153328	-0.0473595	0.00611985	-0.223286	-0.0121896	-0.00687178	-0.0114047	0.0146744	-0.00449216	-0.0124713	-0.048374	0.0035205	0.00308768	-0.0215467	-0.010162	-0.00375546	-0.00297615	0.00693307	-0.000752597	-0.00215039	0.0051542	-0.00533183	0.0137842	0.00434679	-0.00015311	0	0.00112549	-0.0492767
x20MCx1999	0.000425584	0.00423103	-0.000152052	0.00170466	0.0977409	-0.00351386	-0.0235436	-0.00184559	-0.000942671	-0.0329432	-0.00196722	-0.00409598	0.0016574	-0.0100323	-0.00327261	0.00516577	-0.0597277	-0.00501326	0.00151972	-0.144246	0.00410273	-0.00343194	0.0429962	0.00535099	0.0311564	-0.0122008	-0.00427241	0.0118226	0.0369448	0.00391143	-0.0204466	-0.0401785	-0.000676633	0.000752436	0.0596883	-0.00819582	0.00885849	0.00507373	0.00874493	-0.000791033	0.00116508	0.00784356	0.00544527	-0.0166341	0.000340679	-0.000331608	-7.50264e-05	-0.00127335	-0.06214
x20MCx2807	-0.000997889	0.0111952	0.00271738	0.00276887	-0.113744	0.00303708	-0.0179996	-0.00139964	-0.00148113	0.0308716	0.00256822	-0.00149711	-0.00146094	0.0146625	0.0241655	-0.0752675	0.00944039	-0.0026089	-0.00296164	0.00649548	-0.00115154	0.00227409	-0.0362233	0.000581579	0.0280519	-0.0126143	0.00414929	-0.00729451	0.00750033	-0.0142378	-0.0239263	-0.0418593	0.00879059	-0.0026236	-0.100242	-0.00765909	-0.0124078	0.0393615	0.00639084	0.0010429	-0.00501944	0.00604312	-0.0109583	0.00273003	-0.00840084	5.40156e-05	0	0.000824311	-0.054192
x20MCx1736	-0.00247287	0.0110527	-0.0459614	0.00411607	-0.293109	0.0017588	0.00294606	-0.000925188	-0.000966317	0.00832925	0.00166032	0.00114218	0.000392511	0.0084443	0.0207613	0.00554782	0.00514283	0.00364725	0.0134168	-0.0150833	-0.021678	0.000717796	-0.040166	-0.0400661	0.0251268	-0.0119748	0.00540718	0.0204628	0.00756619	-0.0107015	-0.0241861	-0.0344398	0.00295755	0.0071718	-0.0193585	-0.0141884	-0.00648869	-0.0122353	0.0050034	0.00249349	0.000115219	-0.0413802	-0.00195944	0.00257331	0.00497985	-9.37186e-05	-8.78836e-05	0.00091251	-0.0242487
x20MCx1245	-0.0106709	-0.0346473	-0.0489949	-0.000770769	-0.223231	-0.00289238	-0.0150437	-0.000168075	-0.00109113	0.0246145	-0.00125777	0.00121792	-0.0144929	0.00344474	0.0223054	0.00812571	-0.0240455	-0.00214445	-0.00672834	-0.0225271	-0.00276865	0.00251817	-0.0167422	-0.0258379	0.0269885	-0.0112466	0.00531745	-0.00814234	0.0319652	-0.00965371	-0.0216387	-0.0355254	0.00632268	0.00298749	-0.0899715	0.00302167	0.0185089	0.0498239	0.00716658	0.000380385	0.00633562	-0.0384715	-0.0206334	0.0571452	-0.00214841	-0.000181129	0	-0.000438818	-0.0178337
x20MCx3303	-0.0118458	0.00790471	-0.0263713	0.00109022	0.0832711	-0.00225297	-0.0212045	-0.000571663	4.74681e-05	0.00474249	0.00119925	0.000737626	0.000871459	0.0144998	0.0301084	-0.00169971	0.00687736	0.00047424	-0.00279087	-0.00944746	0.00280309	-0.00648026	-0.016333	0.00762461	0.0302619	-0.0118425	0.00322902	0.0140535	0.0214085	-0.00326358	-0.0172181	-0.0315617	0.00395199	0.00279332	-0.0718676	-0.0112307	0.0128888	0.024553	0.00927288	4.88303e-05	-0.00558348	-0.0759657	-0.029367	0.0054578	-0.00344245	0	0	-0.000331788	-0.0245361
x20MCx1580	0.000280164	-0.0672127	0.00631434	0.00250035	-0.245812	0.00204118	0.0102878	-0.000991722	-0.0018875	-0.0463012	0.00207973	0.00258861	0.00840608	0.00969849	-0.029138	0.00589767	0.00981471	0.00252213	-0.00776035	-0.0136292	-0.0161696	0.00249968	-0.0366614	0.0128999	-0.0875245	-0.0130347	0.00543826	0.0152979	0.0123461	-0.00941803	-0.0250458	-0.0248812	-0.00396664	0.00872783	0.0859321	0.00510014	-0.020976	-0.0161382	-0.00748538	0.00072162	-0.00120229	0.00178123	0.00619066	-0.00671201	0.00531595	3.31649e-05	0	-0.000203757	-0.0344928
x20MCx1121	0.0014635	-0.0733708	-0.0286223	0.00535507	-0.197638	0.00327341	-0.0276934	6.17311e-05	-0.00848316	-0.00918104	0.00303253	0.00156837	0.00546429	0.00328497	-0.0433583	0.00378385	0.000456195	-0.00174113	0.00366138	-0.0171715	-0.00644094	0.000578138	-0.0484705	0.0201095	-0.0282493	-0.0123132	-0.0043519	0.0229237	0.0195235	-0.0116163	-0.0167422	-0.00806143	0.00499702	0.0106401	0.056414	-0.0104698	-0.00873837	-0.00974452	0.00728476	-2.77521e-05	0.000730151	-0.0453801	-0.0284983	0.050619	-0.00359332	0	3.91519e-05	-0.000647445	-0.0464723
x20MCx2797	-0.00194587	0.00176008	0.0109949	0.0027888	-0.267968	0.00119704	-0.0146985	-0.000587301	-0.00120258	0.0278357	-0.00015617	-0.00111996	-0.000395792	0.0050577	-0.0141387	0.00516389	-0.0428412	0.00527056	-0.0095311	-0.0895655	-0.0254818	-0.0357777	0.0369442	-0.00334813	0.0282148	-0.0110056	0.00240328	0.00720651	0.0397356	0.0036731	-0.0246023	-0.0353089	0.00543204	0.0040932	0.0639351	-0.00483326	-0.0213258	0.0275006	-0.0312252	-0.000478912	0.00255554	-0.00982995	-0.0385276	0.0276243	-0.00142027	0.000108698	0	0.00059047	-0.0522859
x20MCx2504	0.00348484	0.0129274	-0.0103175	0.00186257	0.0975559	-0.00284054	-0.0360501	0.000289327	-0.00219923	0.0162223	0.00228634	0.000513564	0.00218617	0.0105359	0.0343326	-0.0568815	0.0100031	-0.00668627	-0.00199443	0.00894515	-0.0243311	-0.00185044	-0.0301035	-0.00210915	0.0299387	-0.00953173	0.00835956	-0.00668206	0.00862499	-0.0163963	-0.00811671	0.143846	0.00505353	0.000553575	-0.0961445	-0.00301875	-0.0159564	0.0101229	0.0088301	0.000844774	-0.00490409	-0.0579044	-0.00458541	0.00713674	-0.00109749	-2.81835e-05	0	-0.000750113	-0.0594985
x20MCx1807	-0.00229056	-0.0665046	0.00108241	0.000628237	0.241766	0.00324529	-0.042938	-0.000585881	-0.00278725	-0.00871809	0.00188013	-0.000182156	-0.0050766	0.0108649	0.0286207	-0.00105527	0.00791393	-0.00963896	-0.00111826	0.00781437	0.00199931	-0.0251019	-0.0359705	0.00847212	-0.0396171	-0.00904853	0.00742063	0.00891479	0.0255494	-0.010349	-0.0060515	0.144617	0.0217827	-0.00206446	-0.10374	-0.00410182	0.0124751	0.0242597	0.00893435	0.000489913	0.00296076	0.00574181	0.00583612	0.000601704	-0.000637719	0.000305716	-6.15592e-05	0.00102022	-0.0242412
x20MCx1948	-0.0126107	0.0147458	0.00974139	0.00407989	-0.220861	-0.00550028	-0.00174694	0.0025805	-0.0104384	0.00451547	0.00337425	-0.000319114	0.00670154	-0.0385174	-0.0618077	0.00150323	0.00933774	0.00324297	0.0122863	0.006539	-0.0013794	-0.000872919	0.0400585	-0.0210656	0.0069551	-0.0109996	-0.00452234	-0.00506528	0.00599254	0.0167713	-0.0337048	-0.0302068	-0.00148369	0.00148204	-0.155474	-0.0065822	0.0121305	0.0343177	0.00689617	0.000940673	-0.00105848	-0.0261793	-0.00913472	-0.00865842	-0.00050667	0.000273892	-1.16321e-05	0.000814749	0.00574804
x20MCx3217	-0.00171794	0.0151141	0.00506304	-0.00385155	-0.173943	-0.00650244	-0.0392638	-0.000738335	0.000469062	0.000920516	0.00172531	0.00213894	0.00329364	0.00446417	0.00602334	0.00897415	0.00069096	-0.000996052	0.000516333	-0.0102494	-0.000529039	-0.0225599	-0.0224761	0.0114479	0.0264992	-0.0138281	0.00278902	-0.0110673	0.00611065	-0.0132678	-0.0322465	-0.0420778	0.00351243	-0.00977545	0.0458748	-0.0103593	-0.0072495	0.0295943	0.0100374	-0.000421791	0.00112808	0.00665639	0.00514964	-0.00756648	0.00405263	0.000245816	7.46708e-05	0.000222592	-0.0232437
x20MCx2644	0.00170022	-0.0535949	0.00438965	0.00138159	0.111083	-0.00198085	-0.0110265	-0.000120188	-0.00325289	0.042072	-0.00338368	0.000146215	-0.0101962	0.0133825	0.0218615	0.00495491	0.00907481	-0.00375539	-0.00197787	0.00828807	-0.00767093	0.000421648	-0.0114334	0.00453705	0.01952	-0.00915335	0.00499517	-0.00709646	0.0104994	0.00864289	-0.00920175	0.122194	0.00207368	0.000627777	-0.0789518	0.000250288	-0.0200252	0.00958473	0.0047177	0.000961858	-0.00421416	0.00666468	0.000213251	-0.00461778	0.000237331	-2.80192e-05	-3.83537e-05	-0.00172413	-0.0519312
x20MCx2006	0.000199444	-0.037232	0.00237032	0.000535642	0.0863195	-0.00203941	-0.0374564	-0.000200967	-0.00155893	-0.0227308	0.00192942	9.89734e-05	0.00258892	-0.000189377	0.022264	0.0049825	0.0096221	-0.000893422	-0.00134454	0.00710199	-0.00324796	-0.00331799	-0.0127392	-0.0281189	0.0272965	-0.00548112	0.00652106	-0.00665945	0.00754868	-0.00767207	-0.0118635	-0.000301003	0.00139776	0.00340341	0.0018535	0.00433797	0.0191655	0.0132026	0.0106056	0.000704049	-0.00551428	0.00648957	-0.0139951	0.00571531	-0.00332239	0.000210985	0	0.000585325	-0.0453733
x20MCx1514	0.00421039	0.00211042	0.0078763	-0.00299771	-0.307632	-0.00258466	0.00236076	-0.00114688	0.00862301	0.00498585	0.000138511	0.000127898	0.00578991	0.0160643	0.0190014	0.007897	0.00602328	-0.00187001	0.00430393	0.00385975	0.00359581	-0.000203969	0.0510693	-0.0289201	0.0241387	-0.0112222	0.00438487	-0.00627604	0.00819265	-0.0006818	-0.0293124	-0.0446604	0.00643385	-0.0094865	-0.0941797	-0.0110791	0.00826992	0.0405132	-0.0207419	0.00150775	-0.00259485	0.000543144	-0.0238906	-0.013072	0.0060042	-0.000349514	-3.65223e-05	0.000693907	-0.0506582
x20MCx3158	-0.00727791	0.0160523	-0.0333648	-0.000878129	-0.187003	0.00362304	-0.0121976	-0.00105246	-0.00099345	0.0504255	-0.000287265	0.000439826	0.00209343	0.01539	0.0255218	0.00609061	0.00397774	-0.00327782	-0.00615674	-0.00676009	0.000585291	-0.00644935	0.0279008	0.00930587	0.0242735	-0.00683713	0.00373179	-0.00589878	0.0171477	-0.00160933	-0.0169658	0.181096	0.0044137	0.00770434	-0.0858875	-0.00288175	-0.00588248	-0.00994923	0.00492774	0.000940013	0.000537636	0.00588964	-0.00503748	0.0450004	-0.00551042	0	-1.16321e-05	-0.000944706	-0.0429124
x20MCx3247	0.00324642	0.0188754	0.0169106	-0.0018683	-0.308488	0.00129966	-0.0219773	-0.000122751	-0.00137265	0.00062663	0.00394621	0.000853184	0.00442691	0.0041788	0.0181017	0.00759597	0.00722022	-0.000632103	-0.00995484	0.0049687	0.00412309	-0.0100742	-0.0515286	0.0125142	-0.0256929	-0.0115097	-0.000111468	0.0128743	0.00550431	-0.00416213	-0.0167123	-0.0304084	0.0045871	0.00322207	0.0540181	-0.0105316	0.0171373	-0.0251458	0.00786917	0.000235829	-0.00185763	9.61162e-05	0.00509871	-0.00355241	-0.00222309	3.31649e-05	7.68637e-05	0.000914992	-0.0424079
x20MCx2239	-0.000851575	0.0132418	0.003638	-0.000954541	-0.140609	-0.00284231	0.00360252	-0.000545416	-0.00278972	0.00566777	0.000928002	-0.000361248	-0.00105682	-0.00634404	0.0177654	0.00741279	0.00381866	0.00300627	0.00198592	-0.0147736	0.00317566	-0.0201891	0.0401758	-0.01186	0.0366872	-0.0116662	-0.00232155	-0.0106426	0.00640304	-7.43923e-05	-0.0398314	-0.00279576	0.00217055	-0.00629044	0.0638803	-0.010783	-0.0103436	-0.0100334	0.00763496	0.000194551	0.00220768	0.00560923	-0.00333303	-0.0028693	-0.0030878	1.77318e-05	0.000157316	-0.00123749	-0.0272691
x20MCx2295	-0.0136003	0.0148931	-0.00488176	-0.00452493	-0.295509	-0.00195611	-0.0197234	-0.00156517	-0.00277295	0.0426608	-0.0109407	-0.00265794	-0.0352184	0.00631354	0.0196382	0.00540961	-0.356736	-0.0123782	0.00121325	-0.128357	0.0053497	-0.000657771	-0.0368957	0.00309307	0.0194279	-0.0141849	0.00427236	-0.00963713	0.0357507	-0.00779774	-0.0205086	-0.0244941	0.00450716	0.00479545	-0.157844	-0.00458274	0.00488412	0.0310809	0.00649217	-0.00131843	-0.00468859	-0.00275271	-0.00725697	0.0164703	-0.00931444	-0.000181294	0	-0.00094994	-0.0275425
x20MCx2604	0.00369133	0.00846672	0.00549774	0.00109413	-0.261503	0.00292169	-0.0208571	-0.00337189	-0.00176978	-0.0531287	0.00262958	-0.00159136	0.00634861	0.00554299	0.014028	0.00630874	0.00795987	-0.00659819	0.00745592	0.00564424	0.00431328	-0.0271697	0.022036	0.0169745	0.0241986	-0.00997525	0.00510456	0.014266	0.00542336	0.00281983	-0.0342341	0.140759	0.0022081	0.00279798	0.0614271	0.00156574	0.0143431	0.0333913	0.00310987	-1.57397e-05	-0.00646367	-0.00962123	0.00213951	-0.0127833	NA	NA	NA	NA	NA
x20MCx1839	-0.000307742	0.0174909	0.000376362	0.000317645	0.0821615	-0.00239901	0.0120882	-0.00495349	-0.00259296	-0.0296123	0.00112361	-0.000286236	0.000932372	0.00826791	0.0239774	0.0084814	0.00147657	0.00485966	0.00272781	0.0028617	0.00118089	-0.000168753	-0.0460508	0.0120045	0.00958122	-0.0127098	0.00366933	-0.00782142	-0.0127044	0.0112126	-0.0105596	-0.00690496	-0.000846173	0.00125168	0.0523377	-0.0102793	0.00323292	-0.00602567	0.0082994	0.000963494	-0.00137569	-0.0602584	0.0043887	-0.00174329	0.000762008	-5.73756e-05	-1.31603e-05	-0.0016769	-0.0218466
x20MCx3138	0.000449049	-0.0369691	0.00254401	-0.00466532	0.134186	0.000721611	0.011217	-3.56686e-06	-0.00355656	0.031213	-0.00312271	0.00301882	-0.0031545	0.00886626	0.0327362	-0.0430376	-0.0754705	-0.00386831	0.00115482	-0.00902327	-0.0392672	-0.00728059	0.0535578	0.00364866	0.0372098	-0.0114639	-0.00416599	-0.00134998	4.89694e-06	-0.0072948	-0.0135809	-0.000423216	0.005558	-0.00239482	-0.169221	-0.0179902	-0.0225794	0.0205633	0.00831108	-0.000249936	-0.00977743	-0.00691588	-0.0225822	0.00338906	0.00394108	-2.80192e-05	0	0.000927175	-0.0054708
x14MCx2088	0.00384551	0.00699093	0.00247839	0.000755693	-0.103632	0.000976473	0.0127485	0.000302027	-0.000926925	-0.0778112	0.00339692	-0.00420091	0.000505823	-0.063024	-0.0526188	0.00801523	0.00286063	0.00297185	-0.00243924	0.00545945	0.00174683	-0.00617454	-0.0111024	0.0108819	0.00561255	-0.0114061	-0.00217129	-0.00938932	-0.0244408	-0.018613	0.0239166	-0.0441756	0.00397306	-0.00877883	0.0841122	0.0064551	-0.0229989	-0.0113111	0.00837765	-0.00519476	0.00086405	0.00699925	0.00489798	-0.00257212	0.00624891	-5.73756e-05	0.00023418	0.000735063	0.00937862
x14MCx1929	0.00233811	0.00467118	0.0109511	0.00148768	0.0727081	-0.00328176	0.0134618	-0.000777018	-0.00150541	-0.0202983	0.00115621	-0.000275901	0.00260752	-0.00546151	0.0164853	0.0067457	0.00244131	0.00711716	0.00195777	0.00567463	0.00430941	0.00165245	0.0344244	-0.00273243	0.0103059	0.0688998	-0.00951747	0.00824337	-0.0228476	0.00759969	-0.00491933	0.0487995	-0.00113306	0.00223732	0.0570623	0.00346556	-0.00147768	-0.0063825	-0.0108725	0.00249775	0.00200319	0.00655669	0.0038213	-0.000749175	0.00673683	-2.80192e-05	0	-0.000405344	0.00520053
x14MCx1399	0.00198703	0.0120358	0.00107064	9.46861e-05	0.0535036	-0.00400417	0.0106103	-0.00117946	-0.00614872	-0.0107364	0.000966323	-0.00044433	0.00299459	0.0145817	0.0172305	0.0116728	0.00805864	0.00415838	-0.00232789	0.00688569	-0.00815641	0.0122506	-0.0350385	0.0128208	-0.351645	-0.0110464	-0.0272769	0.00106771	0.00387225	0.00294897	-0.00480718	-0.056491	0.000289176	-0.000488394	0.0576209	0.00561035	-0.0040768	-0.0248347	0.00324707	-0.000442311	0.00231532	0.00634907	0.00211294	-0.00390443	0.00296639	-8.38538e-05	-6.15592e-05	0.00112974	0.00683926
x14MCx1616	0.00238537	0.0104535	0.000223947	-0.0012473	0.0398451	0.00110684	0.0103336	0.000925296	-0.00453335	-0.0935892	-0.000119036	-0.00180754	0.00490468	-0.00516166	-0.0270191	0.00765616	-0.00281076	0.00266696	-0.00198818	0.00555376	-0.000829993	0.0182259	-0.0415712	0.00716185	-0.0891489	-0.0155814	-0.00161999	0.00505352	-0.029643	-0.0133146	-0.0190573	-0.0450917	0.00456454	0.000808599	-0.168772	0.00295304	-0.00463397	-0.0103656	0.00847295	-0.000151532	-0.000919363	0.00530165	-0.0354976	-0.00299372	0.00372051	-0.000180724	7.46708e-05	-0.00105503	0.1238
x14MCx1768	0.0043236	0.0105935	0.0011058	-7.52655e-05	-0.0907256	0.00237568	0.0146065	-0.0005076	0.00348253	-0.0522302	0.00188348	-0.00310996	0.00500576	-0.0611851	-0.0300416	0.0140497	0.00753435	0.00253648	0.000253036	0.0105855	-0.00806508	-0.00326985	-0.0478442	0.00983489	-0.189675	-0.012239	-0.00110714	0.0102296	0.00709094	-0.0108413	0.0297918	-0.0428907	-0.00804963	0.00649242	0.0623848	0.00827015	0.00406272	-0.0188076	0.0074994	-0.00290503	0.00128454	0.00559299	0.00581188	-0.00320982	0.00511388	0.000129665	-4.98331e-05	0.00106645	0.00808399
x14MCx1706	0.00164195	0.00664693	0.00622068	0.000650145	0.0385306	-0.00296005	0.016427	-0.000143871	-0.00185418	-0.0215687	0.000535299	-0.000275696	0.00125042	-0.00875829	-0.00947737	-0.0218947	0.00835531	0.00635876	-0.000669866	0.00731809	-0.00871391	0.000518571	-0.0401294	-0.0024527	0.0386466	-0.0121512	-0.00196378	0.00665484	0.00208115	-2.608e-05	-0.0097704	-0.0274313	-0.00986139	0.00284169	0.0778627	0.00303507	-0.00303417	-0.0174812	0.0103357	-0.00296682	0.0012875	0.0056739	0.00439016	-0.0014506	-0.00321295	-0.000274848	-4.95262e-05	-0.00126298	0.00840527
x14MCx2468	-0.00117908	0.00302199	0.00113373	0.000366752	0.162843	0.0064864	-0.00520976	0.000913337	-5.9394e-05	-0.0419305	-0.00076381	-0.000159121	-0.00752106	0.00718279	-0.0139161	0.00718511	0.00858529	0.00743132	-0.00199596	0.00729217	-0.00135889	0.0124877	0.0368855	0.00805487	0.00769656	-0.01314	0.00575494	0.0127086	0.00392277	0.0111068	-0.0151228	-0.0215559	0.00125113	0.00305911	0.0554046	0.0041522	-0.00430797	0.00747355	0.00527767	0.000146042	-0.00323779	0.006154	0.00422256	-0.00261692	-0.00230072	5.78011e-05	-6.12561e-05	-0.00178004	0.00832725
x14MCx2682	0.00265781	0.0105497	0.0115169	0.00136488	-0.248855	0.00143385	0.0155619	-0.00144043	-0.00166707	-0.0632482	0.00130673	0.000759351	-0.00452404	-0.054429	-0.069447	0.0118174	0.00778641	-0.00610817	0.0045588	0.00696157	-0.000458002	-0.00239048	-0.0685929	0.0168653	-0.225933	-0.0129726	-0.00262005	-0.0102161	0.00750275	0.0145644	-0.0152025	-0.0643988	0.00141889	0.00438351	0.0698752	0.00626963	0.00155715	-0.0141174	0.00173728	0.000841641	-0.00422022	0.00254102	0.00288043	-0.00978068	NA	NA	NA	NA	NA
x14MCx2365	0.0029511	0.00439624	0.00166654	0.00110074	0.0755115	-0.00259454	0.0132887	0.000205877	0.00193496	0.0450521	0.000600171	-0.000250631	0.00378731	0.00727338	0.0176595	0.00480799	0.0102525	-0.000259043	0.000403095	0.00910767	0.00582622	0.000547188	0.027073	-0.001804	0.0341979	-0.0113409	0.0046433	-0.0069323	0.00786609	-0.00673421	0.015743	-0.0354524	0.00424524	0.00156526	-0.00527556	0.00261514	-0.00483926	0.011442	-0.033747	0.00137586	0.00314175	0.00711127	0.00456278	-0.000479422	0.00446924	-0.00040689	-3.83537e-05	0.000675849	0.00637278
x14MCx1621	0.00250623	0.00716498	0.00103981	-0.00322698	-0.0356943	0.000800941	0.0145827	-0.000463935	0.00662384	-0.0232793	0.00188324	-0.00647683	0.00117777	-0.00680941	0.017854	0.00263209	0.00820454	0.00477552	-0.00378439	0.00890861	0.00551995	-4.66954e-05	-0.0432474	0.00976012	-0.00520572	-0.0106117	0.000184553	0.00660374	-0.0154544	-0.00221022	0.0200667	-0.0349988	-0.00574667	0.000799729	0.0619414	0.00389142	-0.0005001	-0.0117856	0.0102628	0.000487725	0.00035533	0.00531336	0.00466065	-0.00172718	NA	NA	NA	NA	NA
x14MCx1313	0.00261385	0.0102267	-0.000248418	-0.00186397	0.0429403	-0.000752337	0.00843765	0.000124185	0.00186634	-0.0436105	0.000366806	3.68726e-05	-0.00480993	-0.00405841	0.0200205	-0.0242082	0.00507122	0.00410308	0.00187965	0.00675973	0.00491614	-0.00261709	0.0512251	0.00792924	0.0384443	-0.0116815	0.0053339	0.00909629	-0.0369546	-0.00230491	0.00628343	-0.0273202	-0.00468281	0.00142167	0.0601219	0.00371067	-0.0042788	-0.0146204	0.00765466	-0.003337	0.000906384	0.00671422	0.00405028	-0.000600012	0.00447919	-5.73756e-05	7.46708e-05	-0.00106268	0.0084833
x14MCx2381	0.00207944	0.00456828	0.00358789	0.00204059	-0.236525	-0.00245908	0.0121982	0.00153919	-0.00179826	-0.0579869	0.00138046	0.00230747	0.00332156	-0.0685812	-0.00682268	0.00691387	0.00607276	0.00160747	0.00197938	0.00859275	-0.0083431	-0.00157085	-0.0244994	0.0117382	0.0330516	-0.00927471	-0.00510917	0.0129988	-0.15001	0.0161844	0.02678	-0.0279366	-0.00226829	0.00484123	0.101734	-0.00104771	-0.00878888	-0.0167406	0.00857401	0.000548166	-0.00769502	0.00066209	0.00162148	-0.00600209	0.00420639	0	-3.63659e-05	0.000820317	0.0149361
x14MCx1485	-0.000452981	0.0101068	0.000848819	0.000592198	-0.00823297	-0.00740339	0.0174157	-0.000494395	0.0110915	-0.0148064	0.00157204	-0.000212583	0.00157746	-0.000869405	-0.000299341	0.0143855	0.00569963	-0.00448094	-0.00185459	0.00564815	-0.000226108	0.0178526	-0.0408185	0.0144771	-0.285275	-0.0121647	-0.00241933	-0.00809974	-0.0337443	-0.000110702	0.0126251	-0.0179468	-0.00082621	0.00296476	0.0709292	0.00441858	-0.00560129	-0.00436186	0.00318552	0.000302872	-0.00506346	0.00412349	0.00229765	-0.00116018	0.0041753	-0.000499828	0.000320789	-0.000539651	0.00595203
x14MCx1997	0.00242675	0.00644839	0.00128915	0.0007894	0.07225	-0.00288938	0.013276	-0.000253711	0.000126162	0.0415814	0.0015888	-9.43764e-05	0.00178818	-0.007582	0.0240369	-0.0110146	0.00926588	0.00631214	-0.0021916	0.00519985	-0.0336218	0.000445314	-0.0153312	0.00869857	0.0135448	-0.0116548	-0.00118796	-0.00661374	-0.026485	-0.000810685	0.0133416	-0.0154565	-0.00345018	0.00334441	0.0633947	0.00460387	-0.00432722	-0.0141541	0.0102324	0.000883793	0.0039497	0.0067064	0.00564132	0.000399984	0.00582067	0.000308697	-1.31603e-05	0.00109837	0.00857549
x14MCx1965	-0.00173279	0.0120037	0.00127987	0.000456079	0.126099	-0.00165798	0.00880235	0.000772005	-0.00296267	-0.0666339	-0.0124742	-0.00128011	-0.0143374	-0.0128226	-0.0738446	-0.0480531	-0.00181723	0.00890244	-0.00273343	0.00629849	0.00874289	-0.00322987	-0.0403939	0.0092431	-0.0277117	-0.0116788	-0.00596359	0.0112011	-0.0201812	0.0152567	0.0131843	-0.0444206	0.000726909	0.00169885	-0.0910468	0.00166104	0.00309685	-0.0153557	0.0104616	0.00227729	-0.00055105	0.00659117	0.00658618	-0.000834188	0.0074264	-0.000277631	0	0.00108876	0.00802895
x14MCx2393	-0.0145538	0.00795095	0.000710653	-0.000588293	0.0159679	-0.00504943	-0.0192192	-0.000852463	0.00657927	-0.0558434	0.0011067	0.00109009	0.00341925	-0.00786293	-0.0675228	0.00861473	0.00535289	0.00340929	0.000459363	0.00510641	0.00150553	0.0115611	-0.0472245	-0.0480878	0.02901	-0.0110887	0.0053836	-0.00822323	0.00137644	-0.00725667	-0.0162241	-0.0388573	0.00232228	-0.00477536	0.0767062	0.00543445	-0.00332233	-0.00954192	0.00954015	0.00164692	-0.000635861	0.00638858	0.00570778	-0.00246572	0.00319476	-0.000150314	0	0.000960509	0.00637406
x14MCx3378	-0.000816559	0.00459264	0.00689835	-0.000454464	0.087308	0.00116515	-0.0286664	0.000303962	-0.00298022	-0.0205524	0.0010353	0.000204367	-0.00744692	-0.0301739	-0.0387639	0.00580323	0.00883608	-0.00152703	0.000744138	0.00857334	-0.00336899	-0.0025407	0.0490484	-0.0259138	0.0297857	-0.0121562	-0.00331716	-0.00738483	0.00652335	0.00999215	-0.0139189	-0.0498718	0.026896	-0.00283997	-0.13168	0.00292005	-0.00741995	0.00879979	0.00792212	-0.000668485	0.00295753	0.00533514	0.000828297	-0.00157481	-0.00348286	-0.000209969	-7.47233e-05	0.000876599	0.00632087
x14MCx1158	-0.00106178	0.00456128	0.000614314	0.00130319	0.0705859	-0.00248676	0.0171721	-6.52237e-05	-0.00463604	-0.0154786	0.00133042	0.000356854	0.00131203	0.00646043	-0.000718587	-0.00695621	0.0075608	0.00326026	-0.000832512	0.00809491	-0.000156594	0.000764917	-0.0156602	0.00957316	0.0329474	-0.0103289	-0.00343075	0.00934711	0.00678181	-0.00360042	0.013957	-0.0219379	0.000278793	0.00283188	0.0682578	-0.000214756	-0.00822519	-0.0109542	0.00949071	0.000460583	0.000354921	0.00540352	0.00568325	-0.00169909	-0.00190299	7.85442e-05	-7.50264e-05	-0.00132274	0.00691069
x14MCx2903	0.00420789	0.00294015	0.00122784	0.00055425	0.132833	-0.00337341	0.0220942	0.00147304	-0.00379068	-0.047644	0.00120901	6.24287e-05	0.00207598	0.00769989	0.0173528	0.00683982	-0.00154795	0.00713262	-0.00182499	0.00408365	0.00349881	0.00149571	-0.0170244	0.0105009	0.0156	-0.0102284	0.00527545	-0.00483831	0.000125014	-0.00102607	0.0148955	0.0491799	0.00151311	0.00306655	0.0642178	0.00622641	-0.0035362	-0.0133513	0.00876761	-0.000131373	0.00178554	0.00759663	0.00596449	-0.000496327	0.00424899	0.000209532	0	0.00162509	0.00943755
x14MCx2510	0.000816661	0.00493777	0.00133732	0.000619681	0.067842	-0.00413647	0.0174736	-4.80129e-05	0.000399984	-0.0990148	0.0013215	-0.000431402	0.00295457	-0.0209339	0.00411652	0.00335068	0.00111246	0.00255845	-0.00131776	0.00377176	0.00513392	-0.000205504	-0.0106064	0.00967064	0.00823012	-0.00966068	0.00699117	0.0123837	-0.080269	0.00140271	0.0159073	0.0910542	0.000209191	0.00262353	0.0842674	0.00441325	0.00445301	-0.0109158	0.00953306	0.00159782	0.00154419	0.00634475	0.00246314	-0.000385321	0.00618739	-0.000349514	0.000396258	-0.00165028	0.0109071
x14MCx1724	0.00849932	0.00548425	0.00907512	0.000729872	0.274497	0.00468033	0.0181402	-0.000595652	0.00922466	-0.0199233	0.00079668	0.00213312	0.00289499	0.0134991	0.0263166	0.00451466	0.00741532	0.00968178	0.000329227	0.00474108	0.00765302	0.00751278	0.0202048	-0.0124822	0.0193291	-0.0111127	-0.0110133	-0.000892604	0.00298148	0.0109527	-0.0167729	-5.92659e-05	-0.0203146	-0.00228784	-0.14763	0.00140763	-0.00868778	-0.0102926	0.00796312	0.000930685	0.00268569	0.00563537	0.00851576	-0.0013985	0.00508291	9.6276e-05	-5.00836e-05	0.000840413	0.00732626
x14MCx2842	0.00262269	0.00597006	0.00207448	0.00106161	0.117521	0.00692329	0.02038	-0.000518802	0.00574446	-0.0392624	-0.00178882	0.000243933	-0.00628726	0.00570883	0.0186187	0.00157185	0.00736498	0.00581762	-0.00142991	0.00748353	0.0041069	0.0139484	0.0520191	0.00817732	0.0304573	-0.0113288	0.00313827	0.00656037	0.00209605	0.00945027	0.0144817	-0.00504894	0.00133255	0.00045318	0.0613986	0.00321871	-0.00164358	0.00815366	0.00762475	0.000428999	0.00252647	0.00574612	-0.00867272	-0.00142848	-0.00081564	0.000150285	-3.83537e-05	0.00148403	0.00569281
x14MCx2601	0.00124851	0.0103194	0.00213508	-0.000276834	0.0622326	-0.00299764	0.0169016	0.000882942	-0.00123159	-0.0532733	0.00140335	2.19113e-05	0.00100863	0.00174558	-0.000496089	0.0114432	-0.0167454	-0.00440909	0.00148052	0.00334991	0.00359688	0.00675306	-0.0394636	0.0109829	-0.165189	-0.0118232	-0.00454513	0.00760059	-0.0438752	-0.00307364	-0.00264211	-0.025096	-0.00906327	0.00214596	0.0829262	0.00412923	-0.00236017	-0.0116904	0.00412267	0.000271563	0.00124211	0.00362122	0.00389031	-0.000863822	0.00629511	1.79554e-05	0	0.00114646	0.155738
x14MCx2670	0.00154865	0.00505768	0.000756089	0.0007396	0.0911994	-0.00186091	0.0140453	0.000617675	0.0015072	-0.00188418	0.00116242	0.000878017	0.0023995	0.00516132	0.0202884	0.00543439	-0.00424695	-0.00177887	-0.00109217	0.00220302	0.000878949	0.0265394	0.0457792	0.0075489	0.00980643	-0.0104101	-0.00772233	0.0102236	-0.0190218	0.00586622	-0.0147122	-0.0031664	-0.000669134	0.00225609	0.0530039	0.00534043	0.00135433	-0.0111261	0.00852443	0.00080667	0.000766577	0.00797341	0.00535329	-0.00187128	0.00525294	9.40849e-05	0.000151535	-0.00178278	0.00863252
x14MCx1551	-0.00129876	0.0086514	0.0108099	-0.0021572	-0.347089	-0.00112504	0.0132133	0.000467228	0.0042656	-0.00646736	0.00400523	-0.000477463	0.0052936	-0.00606863	-0.00713113	0.00948007	0.00488887	-0.0706764	0.00355351	0.00569477	-0.000791052	0.0169406	-0.0416881	0.00984173	-0.0229609	0.0425626	0.00507522	0.010601	-0.0150606	-0.00892334	-0.0339265	-0.0188808	-0.0150982	0.00220786	0.0536018	0.00512356	-0.0103138	-0.00921213	-0.000655414	0.000311042	-0.006036	0.00168505	0.00581207	-0.0158075	0.00360488	-0.000572995	-1.16321e-05	-0.00159142	0.0926194
x14MCx2494	0.00364358	0.0106897	-0.000958032	0.00076103	0.121379	-0.00171224	0.0107968	0.000865233	0.00690599	-0.0728136	0.00229504	8.71368e-05	-0.00280092	0.0193077	0.0248443	0.00824924	0.00833966	-0.0208004	0.00216295	0.00714007	-0.00689301	-0.00385532	-0.028527	0.00843862	-0.23473	-0.00751218	0.0217531	0.00242275	0.0191537	0.00194	-0.013099	0.0831005	-0.000499901	0.00124037	-0.123019	-0.011939	-0.00326519	-0.00121247	-0.0229318	0.000831313	0.00169255	0.00247333	-0.00450241	-0.00143013	-0.000881675	-0.000124521	0	-0.00235949	0.00844745
x14MCx2459	0.00154112	0.0127103	-2.35059e-05	0.000727569	0.032226	-0.00248097	0.016072	-0.000437215	0.000878273	-0.0468833	0.00172367	-0.00302815	0.00244031	-0.0110173	0.0191524	-0.000582633	0.00101848	0.00536317	-0.00205167	0.00570105	-0.00519688	-0.000655789	-0.0403483	0.0120177	-0.237167	-0.0116619	0.00898077	0.00596915	-0.0386093	0.00891302	0.0165237	-0.035766	-0.00610742	0.0027689	0.0206575	-0.00772464	-0.00537941	-0.0158958	0.00935887	0.000626302	0.000316626	0.00364673	-0.00537839	-0.00220145	-0.00178109	3.31649e-05	0	-0.00114167	0.00660373
x14MCx2220	0.00323606	0.0127478	0.00313364	0.000608076	0.0266461	5.772e-05	0.00190492	-0.0016925	0.0102341	-0.0301821	0.00186251	-0.000304735	0.00208661	0.0068554	0.0174006	0.0069954	0.00720352	5.91866e-05	0.00135808	0.00710699	0.00484471	-9.76391e-05	-0.0545703	0.0130295	-0.0541706	-0.0128135	0.00237051	-0.00649075	-0.027369	-0.0100624	-0.0146322	0.0723289	0.00222669	-0.00205244	0.0579269	0.00476097	-0.00511351	-0.0146317	0.00925497	0.00120928	-0.003842	0.00646993	0.00348148	0.00422353	-0.00184883	0.000116927	-3.63659e-05	0.0011585	0.00687065
x14MCx3348	0.00269119	0.00406642	0.00137961	-0.00268186	0.116758	-0.00238762	0.0187191	-0.0012142	0.000553355	-0.0408031	-0.00179374	-0.0018088	-0.0065452	-0.00611986	0.021642	0.0054084	0.000806654	-0.00011123	0.0012653	0.00633603	-0.00712138	0.00102529	0.03029	0.0074164	0.0353215	-0.00916419	-0.00132432	0.00956816	-0.0193521	-0.0036529	0.0157367	0.0597846	0.00025432	0.00342836	0.0774461	0.0039759	0.0203835	-0.0109917	-0.00213604	0.00153923	0.00100892	0.00601317	-0.00575568	-0.00148943	0.00531184	8.92791e-05	0.000241135	0.000620165	0.00586602
x14MCx2961	-0.00056431	0.00484264	0.00133894	0.000998538	0.0813924	-0.00281068	0.0141284	0.00203025	-0.000670737	-0.0520201	0.00151514	0.000974409	0.0025252	0.00571209	0.0216658	0.00495327	0.00191204	-0.00142205	0.00229736	0.00607834	-0.00808991	0.0239933	0.0656439	-0.0292323	0.0362848	-0.0095033	-0.00499251	0.00858221	0.00324365	-0.00672213	-0.00166802	-0.0107128	-0.000672778	0.00277162	0.0593023	0.00272544	0.00353128	0.00962253	0.00553726	0.000698525	0.00141882	0.0051391	0.000982584	-0.00184733	0.00358464	9.91683e-05	-9.99167e-05	0.000657639	0.00734464
x14MCx1209	-0.00115834	0.00582918	0.00241789	0.00111627	0.0295347	-0.0055889	-0.0155975	1.51133e-05	0.00427399	-0.0208183	0.00159158	-0.000417529	0.00292908	-0.00503715	-0.0686859	0.00460769	0.00475888	-0.000483939	0.00193953	0.00611341	0.00525268	0.0166993	0.0548039	0.000338656	0.0323795	-0.0125448	0.00407267	0.0122925	0.00131697	0.0087285	0.0156972	-0.0195317	-0.00153398	0.00357833	0.0645625	0.00355907	-0.0047492	0.00817089	0.00676433	3.09226e-05	0.00210099	0.00674488	0.00627808	-0.000137728	-0.0100636	0	0	-0.00139825	0.00623396
x14MCx2645	-0.00415912	0.00604109	0.00564751	0.000385073	0.167031	-0.00241759	0.00856871	-0.000285243	0.00923731	-0.0511971	0.00235157	0.00108786	-0.00297242	-0.00772964	0.0187927	0.00588316	-0.0039204	-0.0498309	-0.00158506	0.00332473	0.00394576	0.00162848	0.0469719	-0.00267152	0.0316569	-0.00731445	0.00510101	-0.00837878	-0.0234954	0.00790231	-0.0215833	0.11453	-0.00240596	0.00132298	0.0108419	0.00267344	-0.00356201	-0.0055334	0.00941009	0.000733525	0.00300918	0.00614554	0.00448327	-0.00328861	0.00171774	0.00011712	7.46708e-05	0.000431775	0.100461
x14MCx1118	0.00252582	0.0134412	0.00181643	0.000355514	0.0791042	-0.00196864	0.0130466	-0.000235964	0.0104107	-0.0111766	0.000934227	-0.000228675	0.000711212	-0.0199119	0.0218528	0.0108356	0.00750787	0.00687927	-0.00103595	0.00738864	0.00453196	0.000821232	-0.0455932	0.0118835	-0.255142	-0.0128001	0.0186526	0.00652232	0.0155606	-0.0108372	-0.0167331	-0.0483351	0.00168664	0.00173837	0.0637135	0.00440656	-0.00493057	-0.00670762	0.00962737	-8.63598e-06	0.00225651	0.00497451	0.00412718	-0.00145943	0.004477	-9.37186e-05	0	0.00044561	0.00527502
x14MCx1747	-0.00111488	0.00423964	0.00138178	-1.49914e-06	0.266666	0.00893909	0.0210702	-0.000154087	0.000192188	-0.0480653	0.00171989	0.00298605	0.00272051	-0.0178844	-0.00351605	0.00739571	-0.0277961	0.00167173	0.00115782	0.00353475	0.0082735	0.00519724	-0.0142673	0.00192671	0.0349311	-0.0107717	0.000657167	-0.0114505	-0.0316206	-0.00421017	0.0156583	-0.0386976	-0.00107313	0.0005282	0.0808959	0.00473288	-0.00261569	-0.00612308	0.00895284	-0.000262216	0.000636513	0.00530015	0.00519318	-0.00128553	-0.00248465	1.77318e-05	3.91519e-05	0.000857116	0.00670312
x14MCx1540	0.00298483	-0.0485332	0.00191416	0.000626595	0.106533	-0.00314245	0.0153801	-0.000825283	-0.00147795	-0.02013	0.00152903	-0.00275313	-9.94434e-05	-0.0209238	0.0186615	0.00572904	0.00656491	-0.00131038	-0.00193847	0.00470263	-0.000205466	-0.000108854	-0.0134109	0.010233	0.00807801	-0.0109416	0.00605139	0.00694837	-0.0259964	0.00601137	0.00404773	-0.0231472	-0.00202237	0.00163222	0.0579871	0.00556083	-0.00340683	-0.00848908	-0.00613974	0.00162592	-0.00250649	0.00672474	0.00528262	0.000284859	0.00417712	-0.000471252	3.91519e-05	-0.000839897	0.00464644
x14MCx3041	0.00231577	0.00649626	0.00131682	-0.00119686	0.0423584	0.000271697	0.010804	4.64318e-05	0.00319235	-0.0151971	-0.001269	-0.000469163	-0.00444757	0.00300116	0.0176892	0.00718951	0.00382099	-0.00354155	-0.00235965	0.00646163	-2.62287e-05	-0.000316444	-0.0142865	0.00774569	0.00754528	-0.0104183	0.00640474	-0.00493468	-0.0275197	0.00927288	0.0186007	-0.0269372	0.00272475	-0.00150231	0.0454685	0.00392118	-0.00552342	-0.0122684	-0.00672962	0.000809666	0.0014554	0.0063038	0.00220857	-0.00279109	0.00547528	0	0.000125119	0.000491425	0.00755233
x14MCx1943	0.000657477	-0.0607613	0.0010175	0.000433902	0.051083	-0.00264067	0.0170137	-0.000136878	-0.0028614	-0.0482502	0.00189938	-0.00189806	0.00239788	-0.00963479	0.0191749	0.00914709	0.000631387	0.00641252	-0.00214234	0.00650294	-0.00579238	-0.000206784	-0.0646628	0.0129272	-0.147701	-0.0116282	-0.00768587	-0.00223801	0.0108564	0.00123314	0.0124448	-0.0476439	0.00125627	0.00231668	0.0652617	0.00470986	-0.00825852	-0.00855566	0.0094578	0.000266879	0.00237925	0.00582073	0.00483772	-0.000904389	-0.00935379	-0.000169413	0.000231987	-0.000260505	0.0079517
x14MCx1775	0.00716373	0.00965274	0.00146383	0.000108651	0.0683684	-0.00124207	-0.0190076	0.000108595	0.00964213	0.00604595	0.00109337	0.000636878	0.00224531	0.00101541	0.0193751	0.0116867	0.00400934	-0.00166762	-0.00244454	0.00735367	0.00456368	0.00307812	-0.0197067	0.00349247	-0.180087	-0.00903604	0.000300263	-0.00721966	-0.0176203	0.0146428	-0.00305026	0.109753	0.00323036	0.00251576	0.021262	0.00457977	0.00149148	-0.0105054	0.00836176	0.000279042	0.0015545	0.00519943	0.00617766	-0.00034291	0.00168863	-0.00015311	-4.98331e-05	0.00100352	0.00743064
x14MCx2587	0.000814134	0.00603364	0.00169784	-0.00121402	0.159369	-0.00254063	0.0230499	-0.000199994	0.00370207	0.00286752	0.00152301	-0.00112946	0.00235479	0.00241991	0.0182664	0.00667215	0.00378882	0.00895836	-0.0021121	-0.0207237	0.00398765	0.00241995	-0.0433193	-0.0302131	-0.000809678	-0.0114233	0.00652083	-0.00892032	0.00160879	-0.0025637	0.0155422	-0.00958461	0.00105344	0.00212768	0.0372555	0.0052075	-0.00236311	-0.0103279	0.00220117	0.000507546	0.00188592	0.00761302	0.00189988	-0.00255009	0.00446791	3.62838e-05	-3.65223e-05	0.000642855	0.00626536
x14MCx3320	-0.00108168	0.00665178	0.00150611	0.00254588	0.0608045	-0.00362306	0.0092347	0.000354206	-0.00190125	-0.0404272	0.00152636	0.000948376	-4.48727e-05	-0.00630513	0.0232144	-0.0141853	0.00894609	-0.00312	-0.00225391	0.00741049	0.003013	0.000338056	-0.0199695	0.0102644	0.00888235	-0.0102476	-0.00946157	-0.00636144	0.00606982	0.00954786	-0.00283625	-0.00428761	0.00283417	-0.000683675	0.0552537	0.0046067	-0.00429007	0.0104434	-0.0295975	-0.0167645	0.00419797	0.00619185	0.00468228	-0.00179268	NA	NA	NA	NA	NA
x14MCx2641	0.00541575	0.00793893	0.00112279	0.00103488	0.0432286	-0.00334285	0.00318465	0.000108459	-0.00197793	0.00182328	0.00022903	-0.000300217	0.00116544	-0.0069726	0.00441407	-0.00160133	0.00753772	-0.000317927	-0.000999883	0.00991559	0.00392145	0.00162589	-0.0274017	0.0104941	0.0176677	-0.0106689	-0.00164079	-0.00775611	-0.0132949	-0.00275775	-0.0106516	-0.0402813	-0.00734619	0.00335465	0.0759697	0.00440492	-0.00357087	-0.0143393	-0.00466983	0.000608118	0.00229546	0.00717422	0.00568614	-0.00109461	-0.00121807	0.000272999	-4.95262e-05	-0.000444535	0.0135394
x14MCx1190	0.00283301	0.00545073	0.00137673	0.000295655	0.0516493	0.00155438	0.0151739	-0.000464919	0.000922477	-0.0407458	0.00503874	0.000715718	0.00514437	-0.0142085	-0.00304939	0.00629157	0.0086097	-0.000315681	0.0022649	0.00854139	-0.0161776	0.000510079	-0.0137085	0.00851756	0.0337262	-0.0115767	0.00647425	0.00469126	0.00593742	0.0148301	-0.0129606	0.0062582	0.00941026	0.00153915	-0.098526	0.00390616	-0.00559901	-0.0107665	0.0104858	0.000753332	-0.00165422	0.0043949	0.00575194	-0.00111003	-0.000711115	9.64996e-05	-5.00836e-05	-0.000782265	0.00807584
x14MCx2325	0.00332803	0.0112077	0.0108282	-0.000625534	-0.258181	0.000879383	-0.00364256	-0.00102188	-0.0025764	-0.0593462	0.0022675	-0.000362698	0.00643169	0.00889034	0.0161856	0.00269929	0.00506324	4.56909e-05	0.00967823	0.00707115	0.00508434	-0.00379057	-0.0539039	0.0166357	-0.0237058	-0.0103669	-0.00174729	0.015471	-0.021453	-0.00275021	-0.00713022	-0.051154	0.00366818	-0.00419444	0.0736742	0.000299184	-0.0137368	-0.00715978	0.00231166	0.0010041	0.00395422	0.00137548	-0.00245268	0.0444038	0.00518282	-0.00015254	0	-0.00109868	0.00801177
x14MCx2193	-0.00330594	0.012264	0.00267025	-0.00357232	-0.141191	0.00225013	0.013274	-0.0028083	-0.00128228	-0.0757438	0.000964133	0.00516583	-0.00160254	-0.0144032	0.0139164	0.0100712	-0.0268257	0.00282361	0.00327964	0.00423295	-0.00168733	0.00519487	0.0296312	0.00876571	0.0343194	0.0436859	-0.00217827	-0.0110407	-0.376746	-0.00620664	0.02976	-0.0495638	0.000935383	-0.00834277	0.0737658	0.00398998	0.00262697	0.00151027	0.00148031	3.34621e-05	1.01547e-05	0.00154809	0.00490735	-0.00332804	0.00452955	-0.000861313	0	-0.00149626	0.00820283
x14MCx1798	0.00309925	0.00311899	0.000726552	0.000858445	0.0472368	-0.000236807	0.0142621	4.98373e-06	0.00774111	0.021981	0.00137589	-0.00136097	0.000298619	-0.0171641	0.0164958	0.00680216	0.00751428	0.00552864	0.00144847	0.0060656	0.00472296	0.0157849	0.0390773	0.0106631	0.0125651	-0.0120326	0.00452965	0.00760844	-0.0155932	-0.000373034	-0.00756812	-0.00388302	0.00372993	0.00317855	0.050215	0.00365385	-0.00374344	-0.0150321	0.0103627	0.000895047	0.00366248	0.00647658	0.0057499	-0.00163037	0.00297185	-0.00015254	3.83543e-05	-0.000551583	0.00742924
x14MCx1739	-0.00017449	0.00464729	0.00107802	0.000335989	0.114846	-0.00285339	0.0097583	0.000580833	-0.000198348	-0.0551132	0.00231661	-0.000432058	0.00427379	-0.00293517	0.0185476	0.00506413	0.00812071	-0.00319923	-0.00132011	0.00599587	0.00325948	4.5243e-05	-0.0238572	0.00890258	0.0312424	-0.0106494	-0.00342715	0.00918993	0.00935349	0.00826806	0.0127349	-0.00439731	0.0027549	0.0020375	0.0516125	0.00462904	-0.003092	-0.00202545	-0.0318367	-0.00152184	-0.00261389	0.0054805	-0.00598048	-0.000970776	-0.0391195	0	0.000201983	0.000905007	0.00521432
x14MCx2269	-0.00187602	0.00799124	0.00235449	3.2557e-05	0.15833	0.0027422	0.0166744	0.00104676	-0.00443938	-0.0768288	-0.0136185	0.000984222	-0.00119456	-0.104796	0.0284618	0.0093321	-0.00232803	0.0108251	-0.00141053	0.00518267	0.000280978	0.000400342	-0.0320495	0.00651505	0.0129278	-0.00924121	-0.00508128	0.0104775	0.00711619	0.0109374	0.0150393	-0.0373858	-0.00207752	0.00370629	-0.145888	0.00408691	-0.00385152	0.0119011	0.00446702	0.00111071	0.000970086	0.00197976	0.00640985	-0.00169672	0.00295058	0.00011712	0.000240337	0.00101982	0.00585677
x14MCx2932	-0.000261243	0.00780762	0.00143946	0.00115642	0.17827	-0.00142107	0.0281007	-0.000116502	-0.00185302	0.010077	0.00114606	0.000774984	0.000702372	0.0133529	0.00484278	0.00955516	0.00887149	0.000279864	0.0016083	0.00852012	0.00477546	0.000110705	-0.0306695	0.00801712	-0.142614	-0.0108653	-0.00498041	-0.00180298	0.0182275	-0.00826025	-0.011633	0.018097	0.00455028	0.00250163	-0.0376076	0.00143531	-0.0032459	-0.0119148	0.00942745	0.00047712	0.00308319	0.00653016	0.0091341	-0.00283212	0.00539682	0.000396105	0.000163473	-0.000657499	0.00995082
x14MCx2563	0.000991891	0.0089665	0.0101011	0.0020331	-0.310308	-0.00664721	0.0123317	0.00147144	-0.0024488	-0.0339316	-0.0178418	0.000644044	-0.0531221	-0.0186348	0.014722	0.00057665	0.00313938	-0.0012881	0.00323116	0.00389003	-0.0076177	0.0206259	0.0379538	0.0134881	0.00394227	-0.0105014	-0.00331914	0.00745243	-0.0168902	0.00901506	0.0240795	-0.0452736	0.000936244	-0.00594103	0.0934753	0.00353578	-0.00634642	-0.0137401	-0.00574458	1.18394e-05	-0.00570791	0.00132885	-0.00137283	-0.00791265	0.0035943	0.000242697	0	0.00100076	0.00719423
x14MCx2979	-0.000774911	0.0052538	0.00235311	5.53094e-05	0.0202294	0.0191799	0.00842665	-0.000160727	0.0011093	-0.0152418	0.000798475	0.000608804	-0.00158335	-0.000795969	-0.00196034	0.00489423	-0.00499966	0.0013821	0.00235856	0.00532582	0.000761865	0.000813852	-0.0209727	0.00736085	-0.000914892	-0.0371819	-0.00312145	-0.00632412	-0.0256869	0.0089265	0.0110738	0.142143	0.00219444	0.00227894	0.0561242	0.00316023	-0.00686624	-0.00702886	-0.75765	0.00162505	0.00251733	0.00642477	0.00429175	-0.00116511	-0.00840624	9.61834e-05	0.000113823	0.00102705	0.00946443
x14MCx1397	-0.00251597	0.0188369	0.00255031	-0.000964352	0.0695458	-0.00220515	0.00389997	-0.000311557	-0.0017089	0.00481124	0.00167794	-0.00111647	0.0011143	-0.0776598	0.0301384	0.00629638	-0.00499289	0.0045154	-0.0021706	0.00398767	-0.0164684	-0.00531087	0.0442133	0.00715526	-0.088487	-0.0131877	9.50218e-05	0.00918738	-0.160565	0.0101662	-0.011868	-0.0374387	0.00874163	0.00357239	-0.11575	0.00427215	-0.00400344	-0.0162377	0.01281	0.000407784	-0.00623013	0.00455869	0.00640296	-0.00746708	-0.000382068	-0.000206149	7.46708e-05	0.00142772	0.0128285
x14MCx2741	0.00501028	0.0125404	0.00173033	-0.00197368	-0.0471733	-0.00346566	0.0150414	-0.000838425	0.00352364	-0.0863682	0.000273768	-0.00240704	-0.000633455	-0.0540111	-0.060687	-0.107701	-0.00124788	-0.0154543	-0.00603829	0.00609787	0.00234696	0.000578085	-0.0166777	0.0115642	-0.188987	-0.01497	0.0113687	-0.00310052	-0.200804	-0.0114791	-0.00855632	-0.0431127	-0.000192842	0.00809749	0.0773475	-0.00993639	0.0027107	-0.0160231	-0.016996	0.000984822	-0.000421959	0.00511484	0.00526091	-0.00266957	0.00515178	0.000168613	-2.51933e-05	0.000647097	0.0102906
x14MCx2453	-0.000924645	0.00923336	0.00093768	-0.000226981	0.0499022	-0.00263327	0.019075	0.00148874	-0.00282468	-0.0489904	-0.0157394	-0.000362596	0.00147681	-0.0129692	-0.0882249	0.0101531	-0.00101032	-0.00512098	-0.000783212	0.00602721	0.00636711	-0.000968928	-0.0589053	0.010894	-0.253458	-0.0099741	-0.00786078	0.00921615	-0.0679328	-0.00609054	-0.00150239	-0.0511047	0.00277397	-0.000377766	0.0741135	0.0033469	0.000195931	0.00407372	0.00952003	0.000303887	-0.00168459	0.00567055	0.00444738	0.00092243	-0.00276832	3.83824e-05	-2.48903e-05	0.000618809	0.00735542
x14MCx2986	0.00031146	0.00412079	0.00238154	-3.49979e-05	0.0339449	0.000367152	0.0144502	9.2359e-05	0.000386768	-0.0404769	0.00130261	-0.00109989	0.00150378	-0.020498	0.0166701	0.00514034	0.004496	0.00678194	-0.00212602	0.00697697	-0.00235286	0.00121661	0.0365011	0.0058009	0.0311811	-0.00915086	0.00606738	-0.006314	-0.0109897	0.000700997	-0.00727814	0.144879	0.00393145	0.00162146	0.0698787	0.00342105	-0.00724253	-0.0102045	0.0108891	0.000735663	0.001793	0.0052566	0.0049447	0.000286204	0.00557707	0.000156966	0	-0.00103888	0.00725459
x14MCx2263	0.00542103	0.0056363	0.00155908	0.000824782	0.0465847	-0.00253231	0.0155039	9.50928e-06	-0.000356645	-0.00183056	0.00106578	-0.00323121	0.0019886	-0.00833587	-0.000834849	0.00659069	0.0069203	-0.00484158	0.000242881	0.00756194	0.00417258	0.000596653	0.0277952	0.00647162	0.0241252	-0.010532	0.00582617	-0.00544089	-0.0205669	0.014748	-0.0249463	0.0672167	0.00175909	7.11355e-06	0.00671049	0.00415502	-0.00511889	-0.0173262	0.00825776	0.00108012	0.0013388	0.00627334	0.00518571	-0.00144637	0.00597073	3.62838e-05	0	-0.000363188	0.00895792
x14MCx1910	5.90745e-05	0.0051153	0.000820449	0.0026622	0.041681	-0.00348811	0.015512	-0.00061158	0.00644899	0.00346364	0.00197008	-5.5303e-05	0.00377551	0.00685791	0.0174267	0.00725358	0.00873506	0.00594774	0.000947727	0.00610312	-0.00152454	0.00102866	-0.021362	0.00753277	0.00575991	-0.0128994	0.00687245	0.00639868	0.00863	0.00564753	-0.00762138	-0.0225071	0.00279395	0.00204967	0.0300898	0.00474412	-0.00602578	-0.00241861	-0.041488	0.00267386	0.00170106	0.00543233	0.00668628	-0.000984318	-0.001316	0.000382161	7.46708e-05	-0.00123353	0.00772585
x14MCx3150	0.00218806	0.00606012	0.00272996	-0.00166013	-0.0726392	-0.00357867	-0.0160755	-0.00187248	-0.000972143	0.00145231	0.001621	-0.00561001	0.000508716	-0.0757592	0.0127094	0.0100589	0.0058318	0.000448441	-0.00225842	0.00716623	0.000135562	-0.00117598	-0.0531283	0.0113384	-0.114054	-0.0132848	0.00767625	-0.00876661	-0.0273259	0.00535906	0.0265451	-0.00611227	0.000465928	0.00144708	0.068881	0.00456842	0.00457643	-0.0131359	0.0117605	0.00156802	0.0013384	0.00412293	0.00419488	-0.00249525	-0.0102141	3.83824e-05	-6.29934e-05	0.000876311	0.00635418
x14MCx3258	0.00110638	0.00271996	0.0015224	0.00390619	-0.0945714	0.00229446	-0.00975377	-0.00254194	0.0125509	-0.0115509	0.000117578	-0.00324752	0.00450382	0.0129764	-0.012139	-0.00583853	0.00739545	0.00345797	0.000319427	0.00876368	0.00458467	0.00026511	0.0495664	0.00573695	0.0284965	-0.00761794	-0.00603875	0.0119437	-0.0140706	0.0119919	0.0229986	0.189823	0.00501766	0.002217	-0.111509	0.00189431	-0.00691839	-0.013565	0.00888183	0.000900023	-2.98402e-05	0.00291035	0.00886655	-0.00117838	0.00468908	0.000204304	-8.61989e-05	-0.00117858	0.0105783
x14MCx2479	-0.000482449	0.00212809	0.00159028	-0.000632211	-0.0455227	-0.00524066	0.0145678	0.00161608	-0.00184724	-0.0806604	0.000744575	-0.00177182	0.00220768	-0.0148185	-0.00380679	0.00977964	-0.00378967	0.00705663	0.00499256	0.00413471	-0.00407213	-0.00515504	-0.019951	0.00913547	0.0195024	-0.0226575	-0.00396733	0.0160979	-0.228136	-0.00335908	0.0330653	-0.0144625	0.00278052	0.00213522	0.0790062	0.00422393	0.00122947	-0.014843	-0.371144	0.00238	0.00232215	0.00625057	0.00589678	-0.00199142	0.00223614	-0.000181129	-2.51933e-05	-0.000620798	0.0096566
x14MCx2355	-0.013431	0.00808381	0.00568914	0.000987347	0.0965462	-0.00235727	0.0107015	-0.00245603	-0.00243204	-0.0541462	0.00133795	-0.00305854	-0.00122589	-0.0431756	0.0189564	-0.084408	0.0071484	0.00123141	-0.00140725	0.0057974	0.00229578	-0.000207003	0.0619917	0.00866379	0.0426702	-0.0126756	0.000409724	0.00977332	-0.0373249	0.00493349	-0.00444884	-0.0142925	0.00168374	0.00109531	0.0697839	0.00365728	-0.00515579	-0.00773412	0.00522793	-0.000433593	0.00177161	0.00440233	0.00475443	0.000357727	-0.00190965	0	-2.51933e-05	-0.00162755	0.00666911
x14MCx2945	-0.000982713	0.00718399	0.014707	0.000330765	0.0638764	-0.00119569	0.0151943	-0.00293551	-0.0029172	-0.0169684	0.00123554	-0.000107276	0.00191077	-0.00277789	0.0172402	0.00945826	0.00370498	0.00516304	-0.000583538	0.00385888	0.000764096	-0.000398195	-0.020456	0.0094967	-0.210259	0.0915807	-0.000635385	0.00899819	0.0103824	0.00689758	-0.00581939	-0.00102174	0.00205049	0.00153634	0.0537572	0.00730896	-0.00132143	0.0169358	0.00845799	0.00100152	0.00227425	0.00486566	0.00601866	-0.000508891	0.0041429	0.000227264	-3.68254e-05	-0.000953684	0.00775529
x14MCx1227	0.00306513	0.00602457	0.00428627	-0.00193195	0.0852166	-0.00177829	0.00572579	-0.000298366	0.00821132	0.00541244	0.00152591	0.00063251	0.00112018	0.0093831	0.0325649	0.00462114	-0.00166154	0.00696418	0.00499408	0.00565149	0.00467505	0.0314273	0.054972	-0.0140482	0.034179	-0.0118972	0.000277126	-0.00603674	-0.0129771	-0.00222746	-0.0197718	-0.0184256	0.00816719	0.00165771	-0.0976322	0.00404586	-0.00683919	0.0147396	0.00721683	0.000803166	0.00508587	0.00833483	0.00847112	-0.000897565	0.00491153	0	7.46708e-05	0.00102831	0.00835316
x14MCx3229	-0.00113105	0.00563442	0.0073567	-0.00208167	-0.270609	-0.0018987	0.0134524	0.00561791	-5.62281e-05	-0.0245553	-0.0131065	0.00205735	-0.0346363	0.0150809	0.0180077	0.00741224	-0.00750457	0.00292826	-0.00758517	0.00643256	0.00419309	0.0420842	0.0498516	0.00598742	0.0276718	-0.00809893	-0.00540239	-0.00603962	-0.323616	-0.00315236	-0.0224206	-0.0442447	-0.00880647	-0.00671136	0.0503359	0.0032958	-0.012908	-0.00105139	0.00925941	-0.000513316	-0.0030144	0.00176434	0.0053395	-0.00961599	0.0047115	0.000227488	-0.000122721	0.000570687	0.00770272
x14MCx1583	0.000651895	0.00541814	0.000593084	0.00191566	0.0372702	-0.00312168	0.0126836	-0.000141971	0.009963	0.00442307	0.00207803	0.000427824	0.00257087	-0.000385878	-0.0524288	0.00791075	0.00857982	-0.000896821	0.00172126	0.00792423	0.00137151	0.0277918	-0.0190439	0.0127963	0.01181	-0.0144977	0.00134376	0.00833496	-0.0174333	-0.0137867	-0.0154123	-0.0360671	-0.000412222	0.00396049	0.0470075	0.00326061	-0.00510152	-0.00536842	0.0101236	0.00110646	0.000519124	0.00837186	0.00703908	-0.000974274	-0.00141011	0.000209532	-1.31603e-05	0.000659821	0.00720797
x14MCx1916	2.2073e-05	0.00625582	-0.000306917	-0.000727028	0.0343617	-0.00477307	0.0152071	0.000260186	-9.08841e-05	-0.010751	0.0024011	-0.000190914	0.00257333	0.00557201	0.027177	0.0036571	0.00209499	-0.00174045	-0.00118389	0.00556198	0.0015467	0.0585291	-0.0083661	0.00695047	0.0262425	0.0655467	-0.00328502	0.0134314	-0.0211732	-0.000967277	0.0136107	0.0446855	0.0019818	0.00129437	0.0501419	0.00469399	-0.00298652	0.00458318	-0.313695	-0.000473721	-0.00253916	0.00680744	0.0060135	0.0013306	0.00465703	0	-1.31603e-05	0.000394852	0.00906233
x14MCx1953	0.000845958	0.00853396	0.000960308	-0.000399745	0.132048	-0.00311173	0.021149	0.000533969	0.0100975	-0.0102441	0.00113965	-0.000201057	0.00220625	-0.00018577	4.89789e-05	0.0105279	0.00371566	-0.000667452	0.000564916	0.00547133	-0.000484741	0.00043473	-0.0380796	0.00881872	-0.266761	-0.0106741	0.0180349	-0.0128565	0.00868381	0.0101612	-0.0136715	0.0528179	0.000289633	0.00160381	0.0135484	0.00332519	-0.00485048	0.000378546	0.00848804	0.000785802	0.00204792	0.00569362	0.00316896	-0.00171475	0.00423709	3.62838e-05	7.68637e-05	-0.000549078	0.136172
x14MCx2162	0.00196772	0.0022137	0.0182461	-0.00217552	0.0727838	-0.00322046	0.0102726	0.000816315	-0.00215245	0.051641	0.00182793	-0.00210643	0.000595204	-0.0821603	0.0209041	0.00613304	0.0100468	0.00546787	0.00125584	0.00690054	0.00579569	0.0157661	-0.0172493	-0.00230333	0.0329424	0.0629864	-0.014138	-0.00813053	0.000584733	0.00363065	-0.0145717	-0.0377546	0.00257444	-0.00147586	-0.124607	0.00114481	-0.00450357	0.00750454	0.00883358	-0.00155515	-0.00568639	0.00886585	0.00197253	0.000137298	0.00174337	0.000242697	0	0.000843964	0.00970667
x14MCx1407	-0.00119381	0.00874558	0.0135758	-0.000768192	0.0988728	-0.00275764	0.0178684	0.000170049	0.00197616	-0.047075	0.00177963	-0.0018319	0.000190281	-0.0143812	0.0206961	0.0108887	0.0083342	0.00413219	-0.0023582	0.00595988	0.00262074	-0.000195306	-0.0212201	0.0120855	-0.27867	0.105007	-0.022971	0.0049583	0.0155268	-0.00857465	-0.00236787	-0.0356957	0.000671457	-0.00443862	0.0641377	0.00238604	-3.21316e-06	0.0107594	0.00834932	0.000335489	0.002659	0.00478098	0.0028101	-0.0017537	NA	NA	NA	NA	NA
x14MCx3050	-0.00103011	0.00435437	0.00195985	-0.00143006	0.0946997	0.00899791	0.0120168	-0.00154357	0.00756037	0.0375589	-0.000864261	-0.00277552	0.00156646	0.00457403	0.0145418	0.00570866	0.00806263	0.00524141	0.00190761	0.00505302	-0.00253715	0.0193405	0.0548389	0.00768366	0.0358005	-0.0125969	-0.00128353	0.00810833	-0.0313115	0.00514418	-0.0168342	-0.0266797	0.00218351	0.00254428	0.0384134	0.000344459	-0.00506104	-0.00862722	0.00678353	0.000949621	-0.0615171	0.00681137	0.00128619	-0.00348652	0.00306929	0	-4.95262e-05	0.000291687	0.00542038
x14MCx1302	0.0024036	0.00430586	0.00366255	-0.00104971	0.151329	-0.00255276	0.0172285	-0.000190955	0.00619683	-0.0483673	0.0016559	0.00126261	-0.00423862	0.00124217	0.0164158	0.00879448	0.00910976	0.00962804	-0.00156069	0.00745234	-0.00422658	0.00206389	-0.0229225	0.00751432	0.00651536	-0.0124635	0.00566432	0.00502959	0.00636231	0.0086467	0.0146337	-0.00917309	-0.00989544	0.000454275	0.0470051	0.00528314	-0.00394412	-0.0118913	0.00872951	0.000392227	0.00167557	0.00448732	0.00484542	-0.00100394	0.0037731	0.000195352	0.000282435	-0.00128871	0.0104162
x14MCx2498	0.00115915	0.0172488	0.00159335	0.000448652	0.0241694	-0.00395326	0.0083499	0.00108002	-0.00145633	-0.0101218	0.00188221	0.000887136	0.00151216	0.00769077	-0.0363587	0.00752813	0.008299	0.00547121	-0.00123412	0.010571	0.00101908	0.00382727	0.0532305	-0.0153453	0.0360358	-0.00842161	-0.00435325	-0.00591069	0.00223598	0.00239147	0.0185077	-0.0258679	0.00277437	-0.000147504	0.0612464	0.00445635	-0.0050233	-0.00907941	0.00369383	0.00154352	0.0018395	0.00957085	0.00774286	-0.000746435	-0.0058226	5.78011e-05	-7.47233e-05	-0.000895647	0.00703115
x14MCx2055	-0.000320844	0.00884675	0.00161393	0.00199626	0.0406839	-0.00274434	0.0130354	-0.000420797	0.0139499	0.00836326	0.0010145	0.000558723	0.00178468	0.00544949	0.019453	0.00566122	0.00735408	-0.000387587	0.00155221	0.00813149	0.00241818	0.00189389	-0.0320862	0.00604167	0.0336433	-0.010426	0.00610987	0.0150591	0.00700119	0.0152733	0.0170542	0.00179784	-0.000547269	0.00173934	0.0552054	0.00523286	-0.00330865	-0.00550357	0.0106803	0.000958013	0.00357417	0.00753018	0.0053165	-0.00136192	0.00500663	-0.000184176	-6.14651e-05	-0.000861859	0.00879659
x14MCx1861	0.00218277	0.0063901	0.005741	0.000498731	-0.289024	-0.00349773	0.0100774	-0.00314452	0.0148051	-0.000141858	0.00306116	-0.00467883	0.00394235	-0.00750973	0.013586	0.00789263	-0.000917156	-0.000361836	-0.0107757	0.00652216	0.0022185	-0.000300966	0.0245569	-0.0285524	0.0295674	-0.00995907	0.0052329	0.0105131	-0.0141559	0.013255	-0.0270899	-0.00563601	0.00393649	0.00727018	0.00550914	0.00739682	-0.00772509	-0.0119496	0.00717168	0.000778404	-0.0031583	0.00233059	0.00473544	-0.00766641	NA	NA	NA	NA	NA
x14MCx2749	0.000172414	0.00257311	0.00192607	-0.000878116	0.0784196	-0.00222442	-0.02012	0.00193636	-0.0187524	0.0288229	0.00116433	-0.000705648	0.00178703	0.00328233	0.0170103	0.0022083	0.00214189	0.00515797	0.000870027	0.0056548	-0.00792104	0.000972662	0.0605206	-0.0115821	0.0404454	-0.00934914	-0.00567388	0.0109575	-0.0296166	0.0077713	-0.00823138	-0.00310285	0.017454	0.00234184	0.0249135	0.00354491	-0.00144344	0.00811507	0.00844925	0.000468577	0.000608804	0.00668663	0.00461341	-0.00207374	-0.00283741	0.000216065	-4.98331e-05	-0.00161349	0.00949947
x14MCx2756	-0.00133366	0.00466047	-0.000120152	0.00177998	0.0484793	-0.00359343	0.0143633	0.000465417	-0.00212235	-0.0517633	0.00143632	-0.000187957	0.00241911	-0.0166816	-0.0808465	0.00922327	0.00247808	0.00200687	-0.00213964	0.00551433	0.00321677	-0.000898737	-0.0193979	0.0114261	0.0327204	-0.0118109	0.000625226	0.0063502	-0.0252153	0.0111561	-0.00569499	-0.0113043	0.00144106	-0.00366245	0.0860562	0.00364821	-0.00181888	-0.0137873	0.0098387	0.000560577	-0.00188262	0.00528849	0.0062386	-0.0238954	0.00436769	0.000209532	0	-0.000706657	0.00638706
x14MCx2968	-0.000140575	0.00549029	0.000378803	0.000298504	0.0252532	-0.00419421	0.0133728	0.000288674	0.00859446	-0.00222452	0.000809875	-0.000320322	0.00102013	0.00391372	0.0189076	0.00845462	0.00502806	-0.00099309	-0.00153046	0.00528284	-0.00165513	0.0200475	-0.0207178	0.00947397	-0.174328	-0.0119303	0.00496335	0.00713632	-0.0553902	-0.0023497	-0.00381019	-0.0138162	0.00342829	0.00154335	0.0437692	0.0045567	-0.00470293	-0.00569154	0.00924633	-0.000431884	0.00256102	0.00413169	0.00592331	-0.00109097	NA	NA	NA	NA	NA
x14MCx2437	0.00245457	0.0130146	0.00294039	-0.000451171	0.155116	-0.00248543	0.0203806	0.000194138	0.0140731	-8.88222e-05	0.000445847	0.000611343	-0.00545986	0.0125735	0.0234314	0.00542733	0.00202373	-0.00910056	-0.00181576	0.00205968	0.00311659	-0.000516007	-0.0339387	0.00734358	0.0192615	-0.013646	0.00491422	-0.00478637	0.00516946	-0.0100197	-0.00604669	-0.0398223	0.00454493	0.00246217	-0.100664	-0.00102366	-0.00526529	-0.00726099	0.00886131	8.09446e-05	-0.0013107	0.00757878	-0.0037722	-0.00224374	0.00495709	3.83824e-05	0	0.000858707	0.00539311
x14MCx2237	-0.000940554	0.0119616	0.00289846	0.0164074	0.107698	0.00570131	0.0143053	0.00152672	-0.00397768	-0.0436421	0.00274916	0.00165218	0.00205287	-0.000994533	0.0383212	0.00599616	0.0102944	0.00677287	0.00172155	0.00945965	0.00487785	-0.000511233	-0.0292904	0.00755746	0.0273613	-0.0104504	-0.00687321	-0.00200153	0.0079792	-0.0102135	-0.0116515	-0.0328136	-0.00156424	-0.00229017	-0.115204	0.00379241	-0.00278475	0.0202943	0.00677768	0.000290462	0.00429283	0.00589805	0.00756606	-0.000497813	0.00638216	9.64996e-05	-2.47924e-05	0.000912817	0.0073012
x14MCx1578	0.002744	0.00689976	0.00150594	0.00186956	-0.126642	0.00139736	0.00480166	-0.000158254	0.00156864	-0.009118	0.00158576	0.000305919	0.00358394	0.00333632	0.015873	0.0108337	0.00728098	0.004955	0.00379069	0.00704184	-0.00715177	-0.000129643	-0.0341533	0.0159849	-0.0210974	-0.0118422	0.000547327	0.0111449	-0.0151511	-0.0035554	0.0183461	-0.0484056	0.00262956	0.00530116	0.0617627	-0.0114546	-0.00535142	-0.015883	0.00613712	-6.94864e-06	-0.00072562	0.0053948	0.00309138	-0.000961458	-0.00224644	5.40156e-05	-8.63554e-05	-0.000606914	0.00820035
x14MCx3405	-0.00446602	0.0223105	0.0113026	-0.00165917	0.0421091	-0.00622484	0.0141018	-0.00267716	-0.00619152	-0.166783	0.00091213	-0.000614462	0.0025543	-0.00530449	0.0155088	0.0116965	-0.00238915	0.00405742	-0.00108646	0.00329609	0.00378345	-0.00153808	-0.047059	0.011577	-0.306187	0.0733145	0.0301926	0.00188611	-0.0638534	-0.00320379	-0.00491459	-0.0444638	-0.00047311	-0.00404728	0.0483975	0.000123714	-0.00422227	-0.00152032	0.0098958	0.00065244	0.000700631	0.00431635	0.00360439	-0.0010303	-0.0037562	1.77318e-05	-7.4876e-05	0.000647111	0.0077036
x14MCx2420	-0.00311169	0.00352194	0.00463936	-0.000859287	-0.0784816	-0.00330158	0.00768096	-1.47121e-05	-0.00165892	-0.0525089	-0.00134112	0.000514517	-0.0137924	0.00471527	-0.0557848	-0.0725803	0.00473506	-0.0016476	0.00109668	-0.00590717	-0.00171582	0.00028158	-0.0203278	0.0118157	-0.0400468	-0.0105765	0.00310734	-0.00431217	0.0313327	-0.00514982	0.0177831	-0.0373715	0.00261572	-0.00157387	0.0582373	-0.00436034	-0.000818347	-0.00465432	0.00720868	0.000317636	0.000987419	0.00670173	-0.000770204	-0.00208172	-0.00264967	0.000387245	-6.15592e-05	0.0010205	0.00639393
x14MCx1914	-0.000651397	0.00438561	0.00911982	0.00292182	0.0122068	-0.00381095	-0.0150231	-0.000252942	-0.00160245	-0.0420459	0.00285395	0.00104239	0.000615495	0.00543955	0.015207	0.00253142	0.00238858	-0.00395294	0.00189107	0.00112409	0.00260294	0.0182853	0.032632	0.00557416	0.0362531	-0.0118294	0.00511055	-0.00719887	-0.0169529	0.0112026	-0.0209866	-0.0520001	0.0189646	-0.00392533	-0.0128773	0.00579182	-0.00449214	0.00957558	0.00982334	8.00795e-05	0.00294432	0.00393314	0.00643557	-0.00383709	NA	NA	NA	NA	NA
x14MCx2818	-0.000423847	0.00615094	0.00167336	0.000487173	0.0907151	0.00228336	-0.0120304	-0.000439794	-0.00409686	-0.0470668	6.17917e-07	0.00103225	-0.00141965	-0.0196337	0.023105	0.00640986	-0.00381813	-0.00280601	0.0022275	0.00182897	0.00383346	0.0113239	0.0240542	0.00741071	0.0121642	-0.00521526	-0.000669727	-0.00767509	-0.0339874	-0.0128692	-0.0150166	-0.03736	0.0278569	-0.00309819	-0.128682	0.00540746	-0.00605785	0.00977438	-0.0457868	0.0015186	0.00241475	0.00772033	0.00161752	-0.00233837	-0.0149324	5.08967e-05	-2.48903e-05	0.000662715	0.00923072
x14MCx1612	-0.00048915	0.00186717	0.0113415	-0.0011579	0.131906	-0.00249498	-0.00439059	0.000179579	-0.000581663	-0.0438014	0.00139717	0.000399825	0.00207233	0.00214373	0.0194863	0.00649827	0.00920311	0.0067525	-0.00120317	0.00786022	0.00409243	0.000730497	0.0472649	0.0061806	0.0308645	0.0783397	0.00972908	-0.00993087	0.00674265	0.000347278	-0.00518253	-0.021406	0.0142466	0.0014001	0.0469957	0.00393275	-0.00157472	0.00526862	0.00978347	0.000279819	-0.000640017	0.00885537	0.00481397	-0.00275519	0.00500245	0.000107235	3.83543e-05	0.0012593	0.0080253
x14MCx2429	-0.00187662	0.00982833	0.00552715	-0.00196736	0.0231496	-0.00265134	0.0158726	7.27617e-05	0.0078419	-0.032623	0.00156316	-0.000470205	-0.000112516	0.00598761	-0.067456	0.00926424	0.00620452	0.00456735	-0.00117109	0.00776984	0.000520391	0.0326739	-0.0436459	0.0102574	0.0090845	-0.012694	0.00079453	0.00983281	-0.0191203	0.00114848	-0.0157047	-0.0343017	-0.00686317	0.00286315	0.0620191	0.00764387	0.000239005	-0.00934857	-0.0400949	0.00150638	0.000186288	0.00765105	0.00374212	-0.00255292	0.00557739	0.000267333	0.000125119	-0.000677332	0.00745223
x14MCx1363	-0.0155813	0.00474427	0.00188201	0.00123972	0.136453	0.00777932	0.0106581	-0.000455318	0.00286772	0.0389806	0.000805555	-0.000166671	0.000247696	0.000305078	0.0195016	0.0046743	0.00844566	0.00312419	0.00107929	0.0078586	0.00659493	0.00356573	0.0499353	0.0042707	0.0273516	-0.0114294	0.00311361	-0.00370388	0.00568618	0.00282606	-0.0150359	-0.00532559	0.00180152	-0.000380977	0.0413698	0.00296239	-0.00349948	0.00781581	0.009291	0.000530181	0.000475891	0.00743071	0.00492464	-0.00265267	0.002577	-0.000349514	-3.63659e-05	0.000326216	0.0066682
x20MCx1837	0.00419829	0.0119465	0.00668944	-0.000775004	-0.189744	0.00454006	0.0130867	-0.000489239	-0.00276403	0.00912622	0.00489418	-0.0010751	0.00179693	-0.0090988	-0.0536719	-0.00252997	0.0129726	-0.0133232	-0.00896346	0.010934	0.00536588	0.000704348	-0.0405935	0.0179923	-0.170512	-0.0115366	-0.00713829	0.0153391	0.0118096	0.00134504	-0.0149142	-0.0658921	-0.0122935	-0.000431894	-0.102019	-0.00893465	-0.00590889	-0.0239638	-0.00421774	-0.000311064	-0.000200698	0.00246302	0.00437325	-0.00936348	0.00607707	-0.000150314	0	-0.00046137	0.030205
x20MCx1393	0.00013169	0.00428456	0.000993279	-0.00270565	-0.00403479	0.0931243	0.00181972	0.000855601	-0.00275949	0.00764894	0.000572863	0.000689515	0.000904024	0.0154873	-0.0371422	0.00563517	0.012552	0.000642004	-0.001348	0.0076683	0.000739031	-0.000201921	0.0395134	0.00570314	0.0197457	-0.00862796	-0.00759234	-0.00482604	-0.0144366	0.019619	0.000853339	-0.0351164	0.00207672	0.00154268	-0.127709	0.002552	-0.00429368	0.0130827	-0.366728	0.000807038	0.00270639	0.00875645	0.00265107	3.87467e-06	0.00564183	-5.58346e-05	-8.78836e-05	0.00127634	0.0067894
x20MCx2895	0.00624907	0.00981329	-0.019412	-0.00161411	-0.272337	0.00268028	0.0147362	0.00542236	-0.00254104	-0.0691145	0.004722	0.00158959	0.000410304	-0.040037	-0.0560495	0.00834255	0.0037121	0.00366286	0.0151878	0.00376812	0.0042933	-0.00265586	0.037028	0.0226185	-0.012641	-0.00948447	-0.00637217	-0.00242523	-0.0142727	0.0013958	-0.0255815	-0.0253217	-0.0144573	-0.00448687	-0.155379	-0.00712209	0.0166329	-0.024541	0.0121674	0.001572	-9.55152e-05	0.00206728	0.00922125	-0.00606959	0.00216675	-0.000649381	-1.31603e-05	-0.00045382	0.0142886
x20MCx1122	-0.00117117	0.00606249	-0.0045975	0.00162697	0.0909598	-0.00183367	0.0108958	0.00283376	-0.00490972	-0.0667215	-0.00629804	-0.000299243	-0.0140755	-0.0542254	-0.0677436	0.00677613	0.0113276	-0.00821529	0.000928744	0.00850957	-0.000763562	-0.00194911	-0.0319017	0.0107788	0.0322691	-0.0102603	-0.00522258	-0.00409662	0.0123305	0.0235608	-0.0123056	-0.0384472	0.000951786	-0.00107684	-0.18276	0.00146444	0.0214393	-0.0112768	0.00568696	0.000576192	0.00125277	0.00742772	0.00917323	-0.00195352	-0.00565339	0.000312564	0.000152177	-0.00155901	0.00771947
x20MCx1925	0.00362826	0.0080487	0.000624958	-0.00209071	0.134808	-0.00225939	0.0210881	0.000540055	0.00577125	-0.0338696	0.0015073	0.000657219	0.00265974	0.00873224	-0.101079	0.00915976	-0.0103494	0.00762406	-0.00206791	0.000667895	0.00144252	0.000990704	-0.0339376	0.00859394	-0.128863	-0.0146398	0.00764924	-0.00527861	0.0137513	-0.0112599	-0.016554	-0.00539518	-0.0138661	0.00151204	-0.178524	0.000565211	0.0121231	-0.023713	0.0117172	0.000295907	-0.00160183	0.00496558	0.00834908	-0.00402211	0.00470042	3.31649e-05	-6.29934e-05	-0.000739538	0.00682253
x20MCx2761	0.00450026	0.00627142	9.72248e-05	-0.00261702	0.0529094	-0.00167199	0.0143232	0.000779344	-0.00469758	-0.0788081	0.00119538	-0.000403775	0.00122375	-0.0853605	-0.0808688	0.00176456	-5.22427e-05	0.00554333	-0.00208588	0.00059902	-0.0236059	-0.00542864	-0.0465926	0.00747267	-0.120398	-0.012387	-0.00104083	0.00341911	-0.035185	0.0136892	-0.00303277	-0.0355858	-0.00582323	0.00112067	-0.179935	-0.00869715	-0.00121053	-0.00134366	0.0105146	0.000409071	0.00258714	0.00373379	0.00149297	-0.000180767	0.00561993	-0.00021008	7.68637e-05	0.00125769	0.00791537
x20MCx2929	-0.00228157	0.00864067	0.00247843	0.00122267	0.0391849	-0.00176403	0.00404804	0.000231802	-0.00476371	-0.0100758	0.00134839	-0.000255205	0.00139106	-0.0517184	-0.0905146	0.00699224	0.00801861	-0.00638525	-0.000700539	0.008681	-0.00507312	-0.000624993	-0.0436937	0.0100775	0.0137976	-0.0128852	-0.00367133	-0.00532083	-0.0199735	0.0149368	-0.0215837	-0.0127873	0.0121029	-0.00266041	-0.176483	0.00055947	-0.0119871	-0.0162247	0.0122292	0.000820304	0.000184934	0.00464702	0.00804527	-0.00165087	0.00649726	-0.000121902	-2.51933e-05	-0.00162651	0.00697152
x20MCx2787	0.00281569	0.0109446	0.0026483	-0.00271836	0.0727836	-0.00369404	0.0123298	-0.000213476	-0.00811735	-0.00726889	-0.00204947	0.000471441	-0.00156001	-0.0166724	-0.0710508	0.00346169	0.0111173	-0.0162594	-0.000477559	0.00764555	0.000812037	0.000155107	-0.0391458	0.00416557	-0.283286	-0.0121972	-0.00804962	-0.00606512	0.0176558	-0.000834628	-0.0205231	-0.00957514	-0.0249392	-0.00376409	-0.178007	-0.00935054	-0.0109108	-0.0577003	0.00948634	-0.000137589	0.00244092	0.00530175	0.00822012	-0.000970691	-0.0162481	0.000260653	-8.61989e-05	-0.000992386	0.00714264
x20MCx1424	0.00232503	0.00716288	-0.00748481	-0.00188779	0.0964714	-0.00176964	0.0156752	0.00103943	-0.00307481	-0.0697558	0.00201471	0.000518829	0.00273907	-0.00741946	-0.0963404	0.0100502	0.00880559	-0.0330666	-0.00297444	0.00758099	-0.00611844	-0.00273232	-0.0457637	0.00953473	-0.0233582	-0.0129589	-0.000420775	-0.00298776	0.00874236	-0.00502131	-0.0165393	-0.0203723	0.00137811	-0.00122622	0.00721075	-0.0141478	0.00491124	-0.0137967	0.00653023	0.000258033	0.00140731	0.00931258	-0.00596057	-0.00210857	0.00562859	0.000253245	0	0.0003834	0.0127726
x20MCx2642	-0.000421336	0.00591878	0.00474796	0.000498165	0.0830472	-0.00170101	0.0166617	0.000563044	-0.00136026	-0.0459735	-0.00138203	-2.12126e-05	-0.00713569	-0.00225847	0.0165726	-0.00204264	0.00162103	0.00115328	-0.00191391	0.00648318	0.00314951	-0.0010676	-0.0249178	0.0312204	-0.0210496	-0.00583442	-0.00307348	-0.00298852	-0.0211148	-0.00568208	-0.0105701	0.16599	0.016665	-0.00208228	0.0549667	0.00193489	-0.00597059	-0.0132812	0.00916545	0.00098902	-0.0329354	0.00596299	0.00258741	5.97997e-05	0.00470095	-0.000349514	0	-0.00103368	0.0419043
x20MCx1986	1.53078e-05	-0.0312649	0.0019154	-0.00305339	-0.0900318	0.00194865	-0.0108335	-0.000336257	-0.00248112	0.00258821	0.00174815	0.00110419	0.00387548	0.0149698	-0.0785379	0.00352886	0.00851592	-0.00640438	0.000456435	0.00836355	-5.66596e-05	-0.000104424	0.0581014	0.00725235	0.0326573	-0.0104265	0.00407657	-0.00714727	0.000737718	0.0110663	0.0289339	-0.00674378	0.0065734	-0.00686762	-0.13455	-0.0108465	-0.0129963	-0.0249483	0.0101172	0.000167401	-0.000466559	0.00502897	0.010838	0.000736515	-0.00259025	3.62838e-05	3.83543e-05	-0.00128814	0.00795226
x20MCx1559	-0.00058883	0.00828565	-0.00231845	0.00600126	0.261572	-0.00266971	0.0183311	0.00112869	0.00272781	-0.0649881	0.00262891	-0.0012478	0.00288377	0.0226206	-0.0801379	0.00748776	-0.00757174	0.00845401	-0.00221095	0.00758053	0.00201731	0.00346924	0.036702	0.00629777	-0.238576	-0.00848354	0.0141593	-0.00581635	0.0124674	-0.0194059	-0.0136971	0.166438	-0.0073801	0.00145326	-0.130595	0.00513776	0.0102991	-0.00183186	0.0100046	0.000657692	-0.00174757	0.00562096	0.00611563	-0.000314121	0.004422	-0.000332211	-9.99167e-05	-0.000742586	0.00623954
x20MCx2483	0.00637036	-0.0636031	0.00984619	0.00799244	0.0483637	-0.00115369	0.0111199	0.000465534	-0.00240376	-0.0122978	0.00252857	-0.00496409	0.00158571	-0.0321947	-0.0720409	0.00757134	-0.00441742	-0.00181197	-0.00214162	0.00432305	-0.0198198	-0.00235515	-0.0389854	0.0101175	-0.204579	-0.00651963	-0.00463136	0.00264856	-0.0809642	-0.00397679	0.0184479	-0.0538724	0.0127783	-5.92041e-05	-0.171309	0.00536725	-0.0110234	-0.0248475	-0.0232448	0.00202143	0.00149846	0.0063729	0.00891518	-0.00143906	0.00700236	0.000150061	0.000359941	0.00125856	0.0071682
x20MCx2975	0.00464265	0.011256	-0.00975429	0.000591063	0.049083	-0.000980835	0.0129859	-0.000318895	-0.0022488	0.0117712	0.00217139	0.000398421	0.00262128	0.0253757	0.0348531	0.0111547	0.0107032	0.00247178	0.00305695	0.00852572	0.00235535	0.000394155	-0.0348854	0.0114453	-0.187925	-0.0107482	0.00237152	0.00853714	0.0167355	-2.822e-05	-0.0119767	-0.0482456	0.00468142	0.00369057	-0.113404	-0.00574562	0.0284986	-0.021927	0.00420951	0.000428983	0.000423274	0.00177578	0.00594724	-0.000515117	-0.0016138	-5.58346e-05	-4.98331e-05	0.00105558	0.0112277
x20MCx3337	0.00431162	0.00989919	-0.0155359	0.000391597	0.0626011	-0.00368796	-0.00160179	-0.000156246	-0.00331947	0.0235642	-0.00620047	0.00144392	-0.00944313	0.0104913	-0.00928419	-0.00179305	-0.00933034	-0.00172257	-0.00225253	-0.00306987	0.00010279	0.0195635	0.0258434	-0.0105555	0.0303808	-0.0110497	0.00252124	-0.00692096	-0.0475733	0.00920098	-0.00351966	0.118216	0.0185795	-0.00145231	-0.204539	-0.0072503	0.0129695	0.013911	0.00679156	-0.00106442	-0.0075106	0.00792926	-0.0121909	0.00497592	0.00456664	9.91646e-05	0	-0.0012183	0.00742524
x20MCx3228	0.0014181	0.00454021	-0.000869723	-0.00214777	0.0878313	-0.00550398	0.00966065	0.00067662	0.0546249	-0.0635053	0.00148378	-0.000424	0.000506907	-0.0292785	-0.0773901	0.00411733	0.00483297	0.00362567	-0.00190011	0.00743296	0.00191937	-0.00300395	-0.0153056	0.0092665	0.00851928	-0.0170437	-3.48814e-05	0.00698188	-0.0286843	0.0109082	-0.0146651	-0.0126055	0.0123279	0.000302871	-0.161684	0.00451768	-0.00774441	-0.0137653	-0.437511	-0.00308527	0.00204875	0.010808	-0.00430068	-0.00174954	0.00520701	-0.000184176	0.000279489	-0.000772855	0.00628879
x20MCx1631	0.00218111	0.0047783	-0.00709821	-0.00222815	0.148689	-0.00123665	0.00820727	-0.000549126	-0.00120541	0.00744861	-0.00226792	0.0001875	-0.00687684	0.0162193	-0.0070939	0.00592914	0.0105207	0.00246507	0.002622	0.00712735	0.00474206	-0.00118408	-0.0138886	0.0084786	0.0224154	-0.0116389	-0.00304776	0.00692427	0.00676145	-0.0142171	-0.0200332	-0.0497452	0.00797403	0.00169633	-0.129368	-0.00584171	-0.0143318	-0.0186731	0.00999197	0.000165089	0.00137124	0.00567342	0.00691391	-0.00143514	0.00539545	0.000136345	-8.78836e-05	-0.0007562	0.0077271
x20MCx3119	0.00181802	0.00874339	-0.00886326	-0.000188311	0.0883284	-0.00275495	0.0145414	-0.000575359	0.0057191	-0.00627457	0.00153814	-0.00244875	0.00288138	0.00544964	-0.00184942	0.00802358	-0.000918764	-0.000776807	-0.00158152	0.004176	0.00532117	0.0212058	-0.0549655	0.00886935	0.016141	-0.010733	0.00394361	0.00845919	-0.0264986	0.0137919	-0.00553732	-0.0253311	0.00220239	0.00137021	0.050914	0.00525701	-0.011441	-0.0160825	0.00733402	0.000857084	0.00123227	0.00554935	-0.00712928	-0.00229332	-0.000247501	0.000213996	-3.63659e-05	-0.00156904	0.00733801
x20MCx2351	0.00160497	0.0104975	0.00307452	-0.000863907	0.0563156	-0.0014878	0.0127479	0.000248703	0.00188779	-0.00508363	0.00204321	-0.0026603	0.00210453	-0.0325043	0.0264306	0.00578755	0.00886413	0.00885133	-0.00266387	0.00759785	0.00550232	-0.000174302	-0.0178067	0.00552987	0.0181286	-0.00993693	0.000202348	-0.00884046	0.00355877	0.00851507	-0.0134517	0.138443	0.0238711	0.000622865	-0.153632	-0.00655318	-0.0148451	-0.0074657	0.0077378	-0.0008973	0.00234031	0.00784883	0.00529093	-0.0008378	0.00231076	-0.000240784	3.83543e-05	-0.00178003	0.122406
[truncated: 145 more rows]
[truncated: 1,271 more columns]

## Sheet: Figure 2D
Figures 2D
In adherence to EU and national privacy laws, patient phenotypic data cannot be made available. Please see also the Data Availability Statement.

## Sheet: Figure 2E
Figure 2E. Explained variance (R^2) of circulating TMAO by ML models for the full, Top SHAP and Traditional Risk Factor groups category for BMIS subjects. We trained extreme gradient-boosted decision tree models using 5-fold cross-validation to predict the Explained Variance (R^2; EV) with the full model, TOP SHAP (mean SHAP value > 0.04), or traditional risk factors of plasma TMAO in the left-ou…
[truncated: 101 more rows]

[truncated: 49 more sheets: Figure 2F, Figure 3A food items, Figure 3A nutrients, Figure 3B, Figure 3C, Figure 3D, Figure 4A, Figure 4B, Figure 4C, Figure 4D, Figure 4E, Figure 5A, Figure 5B, Figure 5C, Figure 5D, Figure 5E, Figure 5G, Figure 5H, Figure 5I, Figure 5J …]
